# Supplementary material for: Genetic analysis of morphological traits in spring wheat from the Northeast of China by a genome-wide association study
Source: Front Genet. 2022 Aug 18;13:934757. doi: 10.3389/fgene.2022.934757 (PMC9434797; doi:10.3389/fgene.2022.934757)
Supplement: Supplementary file 3 [file DataSheet1.XLSX]

## Sheet: Table S1
Table S1 The details for the agronomical traits in 251 spring wheat accessions from the Northeast of China
Name	Released year	Origin	PM-E1-R1	PM-E1-R2	PM-E1-R3	UIL-E1-R1	UIL-E1-R2	UIL-E1-R3	FLL-E1-R1	FLL-E1-R2	FLL-E1-R3	FLW-E1-R1	FLW-E1-R2	FLW-E1-R3	PM-E2-R1	PM-E2-R2	PM-E2-R3	UIL-E2-R1	UIL-E2-R2	UIL-E2-R3	FLL-E2-R1	FLL-E2-R2	FLL-E2-R3	FLW-E2-R1	FLW-E2-R2	FLW-E2-R3	PM-E3-R1	PM-E3-R2	PM-E3-R3	UIL-E3-R1	UIL-E3-R2	UIL-E3-R3	FLL-E3-R1	FLL-E3-R2	FLL-E3-R3	FLW-E3-R1	FLW-E3-R2	FLW-E3-R3	PM-E4-R1	PM-E4-R2	PM-E4-R3	UIL-E4-R1	UIL-E4-R2	UIL-E4-R3	FLL-E4-R1	FLL-E4-R2	FLL-E4-R3	FLW-E4-R1	FLW-E4-R2
Bailuotuo	1950	-	3	2	2	31.6364	33.6364	33.6364	24.0545	26	23.9273	15.6364	13.3636	14	2	3	3	31.9091	23.0909	21.0909	23.95	24.75	26.6833	17.8333	15.5	15.8333	3	2	3	31.7273	22.6	25.3364	25.4182	24.9818	24.9273	8.09091	15.2727	14.0909	3	3	3	32	17.7273	31.6818	22.6364	19.3636	20.5455	6.63636	4.36364
Jiaxuan2	1960	Heilongjiang	2	2	2	33.6364	30.9091	36.0909	24.5091	23.5818	23.2	15.1818	15.4545	14.3636	1	3	2	40.1818	23.4545	22.9091	24.5833	25.1667	28.0333	16.1667	17	17.1667	3	3	3	31.6364	30.5182	29.7091	28.8636	23.8818	25.5182	12.3636	15.0909	12.2727	2	3	3	35.1818	12.2727	25.3636	24.3636	18.8182	24.6364	10.2727	4.54545
Lianfeng	1972	-	1	1	1	23.4545	20.5455	23	26.5636	25.1091	25.2273	17.2727	13.3636	17.2727	1	1	2	36.3636	22	19.1818	23.2667	23.5833	23.2833	17.8333	17.3333	17.3333	1	1	1	21.5455	18.5091	18.0818	27.3182	24.8364	27.1	15.0909	17.4545	16.2727	1	2	3	28.0909	22.7273	38.9545	25.7273	19.4545	27.5455	15.5455	5.18182
Dingxinxiaomai		-	2	3	3	34.4545	32.9091	34.4545	27.7273	25.9091	27.3727	15.1818	10	17.1818	3	3	3	37.0909	27.7273	20	26.3667	23.65	28.1667	15.6667	15.3333	17.1667	3	3	3	33.9091	28.5727	27.4909	30.5909	27.3727	29.8727	12.9091	15.6364	14.7273	3	3	3	38.9091	29.0909	32.0909	24.9091	23	26.0909	8.54545	5.27273
Hemai1	1970	-	2	2	2	31.3636	30.8182	33	22.5	20.2727	22.9545	15.4545	10.4545	16.5455	3	3	3	38.4545	22	21.5455	25.4167	27.1667	26.7333	15.3333	16.3333	18	3	3	3	29.2727	28.1636	13.3727	26.7273	25.8909	26.2	13	14.3636	14.5455	3	3	3	30.4545	30.8182	17.0909	24	22.1818	18	11.0909	5.45455
Hemai3		-	3	3	3	27.8182	29.8182	28.8182	22.5091	24.5455	22.5909	19.3636	10.8182	18.0909	2	3	3	36.5455	21	19	25	26.3333	23.4167	18	17.3333	17.1667	3	3	3	25.7273	24.2182	24.5909	23.2727	24.4091	24.3273	12.4545	16.3636	11.7273	3	3	3	26.5455	29.0909	35.8182	22.8182	18.9091	26.3636	10.3636	5.72727
Mailiduo	1956	-	3	3	3	31.7727	30.5455	35	24	21.8182	24.0273	15.8182	10.0909	16.2727	3	3	3	36.7273	21.1818	21.9091	23.1833	25	25	17	18.1667	17.3333	3	3	3	32.0909	31.2	27.5273	24.6364	23.5	22.1727	11.6364	13.6364	12.4545	3	3	3	30.4545	34.9091	31.9091	23.5455	26.3636	21	9.63636	6.18182
Gannan96		-	3	2	2	33.8182	33.4545	32.7273	24.7091	23.0909	22.9818	16	9.90909	14.6364	2	3	3	38.3636	21.1818	23.4545	24.7833	27.5	23.6	14.8333	16.8333	15.6667	3	3	3	30.8182	30	31.6364	24.4545	23.3	24.6182	13.8182	15.4545	15.9091	2	3	3	32.8182	25.5455	30.0909	21.9091	22.7273	25.5455	10.3636	6.72727
Xihong	1970	-	3	3	3	23.7273	23	26.5455	22.1455	19.5909	19.3182	16.3636	9.90909	14.0909	3	3	3	35.5455	18.1818	20.9091	25.4167	26.4167	26.8333	17.8333	15.3333	16.6667	3	3	3	25	23.7818	21.7545	25	24.5727	24.4545	13	15.7273	14.5455	3	3	3	26.4545	26.2727	24	23.3636	21.6364	23.1818	9.54545	6.81818
Yongjie	1950	Heilongjiang	2	2	2	39.4545	39	36.8182	30.3333	28.1818	25.2833	15.1667	9.36364	13.8333	2	2	3	44.8182	29.4545	17.0909	27.7	26.1667	32.6167	14	18.1667	19.6667	2	3	3	40.1818	34.7818	34.9545	27.6818	30.1091	27.6	11.2727	13.2727	11.5455	2	2	3	39.9091	29.6364	26	25.9091	19.9091	22.7273	7.54545	7
Gansu96	1954	USA	2	2	2	35.9091	32.1364	31.6818	27.0167	24.5	23.9167	16	16.3333	15	2	2	3	39.2727	18.5455	28.7273	24.8167	26.8167	30.35	15.5	16.1667	15.5	3	3	3	31	30.9	26.7727	25.2727	25.4	24	13.9091	16.0909	14.1818	3	3	3	33.6364	39.0909	32.3636	22.8182	24.8182	26.3636	8.63636	7.18182
Huomaizi	1950	Heilongjiang	2	2	2	34.8182	28.5	29.4091	30.1167	29.1667	27.25	16.3333	15.8333	17.1667	2	2	3	39	18.5455	21.1818	25.3333	26.7833	26.4833	13.8333	15	15.5	3	3	3	25.3182	29.7091	26.6455	27.7273	28.1	26.8636	13.7273	16.0909	13.6364	3	2	3	34.7273	22.8182	35.5455	27.7273	23	23.4545	8.45455	7.45455
Daqingmang	1950	Heilongjiang	2	2	2	32.7273	27.3636	24	27.2333	26.4333	25.5833	16.1667	15.1667	14.6667	2	2	3	44.9091	18.7273	23.2727	26.2	27.8333	31.3833	16.3333	15.8333	16	3	2	3	24.8636	30.7909	28.1818	28	28.9909	28.0545	14.8182	15.9091	15	3	3	3	29.8182	35	23.6364	27	26.2727	22.8182	11	7.45455
Tubuqi	1950	Heilongjiang	3	2	2	32	37.3182	32.1818	27.7	27.4833	27.1	16.5	17	16.5	2	2	3	36.8182	23.3636	24.2727	21.0167	27.3333	29.4167	12.8333	15.5	15.6667	3	3	3	46.6364	28.1	24.6818	24.9091	26.0909	27.5909	12	15.4545	14.6364	3	2	3	30.2727	36.5455	34.3636	22.8182	25.9545	20.0909	9.45455	7.54545
Lnshou	1950	Heilongjiang	1	1	1	22.7273	21.4545	21.5455	23.0167	23.8333	22.6333	18.3333	18.5	16.5	2	2	3	30.1818	16.0909	23.5455	22.3833	27.6667	25.65	18.5	19.6667	15.3333	3	2	2	19.8182	21.1273	20.9545	24.6364	25.0091	23.0909	14.0909	19.5455	15.1818	1	3	3	20.5455	28.0455	31.8182	23.2727	24.4545	23.4545	15.2727	8
Binnan	1950	Heilongjiang	2	2	2	28.4545	28.8182	27.7727	24.7833	23.0833	23.4167	14.3333	14.8333	14.1667	2	3	2	32.9091	21.5455	16.8182	30.6167	27.5	23.5667	16	14.8333	18.6667	3	3	3	27.4091	27.7636	24.9636	25.5	25.5273	24.6455	10.9091	13.7273	13.5455	1	3	3	33.6364	33.2727	27.1818	24.3636	25.0909	21.0909	7.72727	8.18182
Huoqiu	1950	Heilongjiang	3	2	2	27.7273	20.0909	26.5455	23.5	23.8333	21.1333	13.8333	15	14.3333	2	3	3	36	19.4545	23.6364	25.6667	29	26.4167	14	16.1667	14.5	3	3	3	26.2727	25.3909	25.8091	25	23.4909	23.2545	11	14	12.0909	2	3	3	22.7273	31.6364	28.7273	24.2727	26.8182	23.7273	10.2727	8.18182
Nonglin34hao	1950	Heilongjiang	3	2	2	39.3636	34.8636	38.7727	28.4333	30.25	26.5833	14.1667	15.5	14.5	2	3	3	39.1818	26.3636	18.2727	27.9167	30.5	27.0667	14.6667	15.1667	15.1667	3	3	3	36.9091	33.4909	33.8182	29	27.8909	28	10.4545	13.7273	10.1818	2	3	1	36.8182	33.7273	33.5455	27.7273	23.6364	20.9091	7.90909	8.27273
Zaohong	1965	Heilongjiang	3	3	3	25.4545	25.2727	26.8182	24.3	23.5833	22.25	14.3333	15.5	15.5	2	3	3	33.3636	19.5455	28.7273	24.3167	26.5	32.5167	15	16.6667	15	3	3	3	24.0909	23.7818	22.9273	25.2727	25.6636	24.1364	13.3636	15.8182	15.0909	2	3	3	22.6364	37.9091	37.7273	24.4545	21.6364	23	14.4545	8.27273
Zhaoan		-	2	3	3	39.1818	34.7273	30.5909	29.7667	30	24.5833	13.6667	14.8333	14.8333	2	3	3	40.8182	16.5455	20.1818	30.3333	28.3333	28.0333	14.5	18.1667	15.3333	3	3	3	35.2727	35.8818	31.9727	28.8182	28.5	28.9182	12.5455	15.2727	14.4545	2	3	3	36	33.4545	31.9091	25.8182	23.9091	22.5455	11.2727	8.45455
Kefan	1965	Heilongjiang	3	3	3	32.1818	31.5455	29.3636	28.7833	28.5	26.6667	15.6667	16.1667	16.5	2	2	2	37	28.5455	31.6364	22.4333	31.6667	33.1333	12.3333	14.8333	14.5	3	3	3	27.6364	30.2909	25.9545	26	25.8636	22.3182	12.3636	16.1818	14.3636	2	3	3	31.1818	14.0909	16.5455	25.3636	17.1818	23.1818	10.6364	8.54545
Ke72	1972	Heilongjiang	3	2	2	17.1818	17	16.9091	19.0167	20.6667	16.0833	14.6667	15.1667	15.1667	3	3	2	25	21.3636	22.5455	18.2833	27.9167	24.9	15.6667	15.5	14.6667	3	3	3	14.9091	13	17.4091	18.7273	18.3	20.1091	14.9091	16	17.3636	3	3	3	13.4545	18.9091	29.0909	21.3636	20.2727	23.6364	12.2727	8.81818
Kehua	1950	Heilongjiang	2	3	3	40.4545	37.9545	36.7727	27.0833	26.8333	22.3333	13.1667	13.3333	12.3333	1	3	3	44.8182	12.8182	11	26.3667	22.8333	21.1333	13.6667	17.1667	16.5	3	3	3	38.6364	38.6182	35.3455	28.8182	28.3418	28.7273	12.1818	13.2727	13.4545	2	2	3	41.5455	27.1818	35.1818	27.0909	22.5909	21.7273	7.18182	9
Kehui	1950	Heilongjiang	3	3	3	31.6364	28.2273	24.1364	28.1667	24.1667	26.6667	16.9333	17.3333	17.8333	2	2	2	42.2727	35.4545	33.8182	25.5167	30.3333	28.3833	15.6667	14.5	14.1667	3	3	3	23.6364	19.9182	23.6818	29.1818	26.6818	29.6364	14	16.2727	16.5455	2	3	2	28.8182	31.3636	29.2727	27.7273	22.3636	24.3636	12.5455	9
Keguang	1963	Heilongjiang	2	3	3	27.4545	28.3182	28.7273	26.7667	25.9167	27.5	16.3333	16.1667	15.3333	2	2	2	34	22.6364	22.8182	29.75	28.1667	26.15	15.1667	16.5	17.8333	3	2	3	27.0909	24.1091	26.3727	25.4545	24.9091	27.3455	11.5455	13.1818	13.5455	2	2	3	30.6364	29.6364	11.4545	24.7273	21.7273	19.3636	7.81818	9.09091
KeFeng	1950	Heilongjiang	3	3	3	20.7273	16	16.3636	16.9667	18.8333	20.1167	12	13.5	13.6667	3	3	2	21.6364	21	20.4545	22	27.3333	26.3667	15.1667	15.6667	15.5	3	3	3	14.2727	14.6818	16.1818	17.9091	19.9	19.4091	11.8182	14.8182	15	3	3	3	15.5455	32.5	24.8182	19.0909	26.7273	22.7273	10.5455	9.09091
Kefenglongmai19	1994	Heilongjiang	2	2	2	29.5455	29.9091	28.3636	27.9333	27.0667	24.2167	15.5	16	16.1667	2	3	3	31.0909	20.9091	13.2727	25.6167	22.5833	23.3667	15.3333	15.5	15.1667	3	2	3	29.6818	26.0636	28.5	26.6364	25.4	26.9273	12.2727	14.4545	12.3636	1	3	3	33.0909	31.0909	30.5455	25.3636	24.2727	21.0909	10.1818	9.09091
Kesui		Heilongjiang	3	3	3	22.8182	19.9091	21.4545	19.4667	19.1667	20.2	19.8333	20.8333	20.3333	3	3	2	25.9091	29.5455	19.4545	22.1667	27.3333	27.3	20.1667	14.8333	15.3333	3	3	3	16.2727	17.8545	18.9727	18	19.4273	18.9091	16.5455	19.9091	19.7273	3	2	3	19.0909	33.3636	31.8182	17.5455	25.5909	26.0909	15.6364	9.09091
Kejian	1967	Heilongjiang	3	3	3	24.7273	20.5909	23.8182	23.5333	23	24.2667	17	16.8333	17.8333	3	3	3	*	16.8182	14.7273	*	20.3333	23.1833	*	19.3333	20.6667	3	3	3	19.4545	22.3909	20.7545	23.6818	26.6636	24.8818	15	18	18.0909	3	2	3	24.0909	12.3636	29.1818	22.7273	16.4545	22.6364	17.2727	9.18182
Kejin	1968	Heilongjiang	3	3	3	31.1818	29.9091	24.1364	22.7	24	23.5	16.1667	17.8333	16.6667	3	3	3	37	24.6364	21	24.2333	27.75	26.85	1.68333	17.3333	18.5	3	3	3	28.4545	25.0818	25.0455	23.8182	24.6636	24.2455	14.1818	17.3636	17.6364	3	3	2	24.7273	13.1818	29.9091	23.1818	19.7273	20.9091	14.5455	9.18182
Kezhuang	1959	Heilongjiang	3	3	3	36.3636	35.3182	30.9091	27.9333	23.6667	26	17.5	16.5	17.1667	3	3	3	*	24.2727	28.2727	28.6667	26.75	26.5667	1.75	16	16.3333	3	3	3	28.5455	30.0636	33.3636	26.6818	26	28.9091	13.4545	16.9091	19.6364	3	3	3	32.1818	37.8182	25.3636	26	26.0909	23.3182	15.9091	9.18182
Kemao	1965	Heilongjiang	2	3	3	25.2727	28.4091	27.6364	24.3667	26.8333	24.6333	16.5	15.6667	15.3333	2	3	2	34.2727	27.3636	21.5455	23.9667	24.25	29.7333	1.5	14.8333	17.1667	3	3	3	25.4545	31.6727	27.1818	24.3636	28.9636	28	11.5455	16.4545	16.9091	2	3	2	28.2727	25.0909	35.8182	23.2727	22.5455	21.3636	11.7273	9.18182
Kehong	1967	Heilongjiang	3	3	3	23.7273	25.4545	22.5455	23.7667	23.8333	25.2333	17.3333	16.3333	19.5	3	3	3	32.4545	23.0909	22.0909	25.9667	28.25	25.6833	1.78333	18.5	17.6667	3	3	3	24	25.2091	24.2273	25.4545	24.4727	23.0455	14.3636	17.6364	19.1818	3	3	2	20	33.8182	35.5455	23.7273	25.5455	23.0909	15.0909	9.27273
Kequan	1968	Heilongjiang	3	3	3	28.5455	30.7727	27.9545	25.2833	24.5	25.9167	18	16.6667	19	3	3	3	38.1818	27.5455	26.5455	28.6	27.3333	27.1	1.86667	18.1667	16.5	3	3	3	22.9091	25.0727	26.3182	24.8636	26.7364	26.9545	14.4545	18.7273	19.1818	3	3	3	25.6364	34.4545	25.3636	23.0909	24	22.1818	15.7273	9.45455
Ke69-701	1970	Heilongjiang	3	3	3	31.1818	32.0909	31.3636	27.4667	25.8333	24.9667	15	14.3333	15	2	3	3	38.4545	26.3636	27.9091	28.8	26.7167	28	1.55	14.3333	14.6667	3	3	3	31.4545	33.3818	32.8545	27.5455	28.0455	28.3636	9.81818	12.5455	11.7273	3	1	3	34.6364	27.5455	26.9091	23.7273	24.0909	21.7273	8.54545	9.45455
Kejin2	1959	Heilongjiang	2	3	3	32.3636	30.0909	33.1818	21.1333	23.5833	25.7167	12	13.8333	15	2	2	3	37.7273	23.1818	22.6364	25.2333	28.0833	26.8833	1.43333	15	13.8333	3	3	3	32.8182	30.8182	30.5909	24.1818	24.8909	28.2273	9.81818	13.1818	13.3636	2	3	3	32.9091	32.1818	13.4545	21.9091	24.2727	19.3636	6.54545	9.45455
Kejin4	1965	Heilongjiang	3	3	3	28	28.4545	27.6364	21.8333	25.0167	24.6667	17.3333	17.3333	18.8333	2	2	3	40.3636	25.2727	28.7273	21.3667	23.5833	25.3	1.53333	15.5	16.1667	3	3	3	19.1364	20.9818	22.5909	23	23.0636	26.5273	12.5455	17.2727	19.0909	3	2	2	26.2727	28.4545	41.7273	21.7273	21.0909	23.3636	14.4545	9.45455
Kejin5	1960	Heilongjiang	3	3	3	33.6364	29.6364	31.2727	24.0167	26.3333	27.3333	13.8333	15.6667	15.5	2	2	3	39.9091	26.4545	25.6364	22.75	27.5833	25.5667	1.38333	14.8333	14.6667	3	3	3	26.3636	25.4182	30.3636	25.9091	25.2636	29.1364	12.8182	16	15.4545	3	3	2	35.1818	30.0636	29	28.1818	21	22.6364	10.8182	9.54545
KeZao1	1970	Heilongjiang	3	3	3	29.6364	30.8182	28.2727	22.2833	22.3333	22.1667	16	16.5	16.1667	3	3	3	32	23	31.5455	22.9333	23.75	23.1833	1.5	16	15.6667	3	3	3	28.2727	26.3455	26.5455	23.6364	20.7273	21.6364	14.2727	15.4545	14.7273	3	3	3	30.2727	19	27.6364	20.3636	21.4545	20.5455	9.81818	9.54545
KeZao2	1975	Heilongjiang	3	3	3	26.7273	24.1818	24.3636	23.7833	24.5833	22.9167	12	13.5	9	3	3	3	34.1818	20.1818	20.7273	27.5667	24.0833	30.0333	1.48333	15	15.5	3	3	3	23	21.4818	23.9182	25.4545	24.4455	27.5	11.7273	13.9091	13	3	2	3	22.9091	28.4545	27.4545	23.5455	24.3182	24.4545	11	9.54545
Kehan1	1967	Heilongjiang	3	3	3	34.3636	31.3636	27.6364	23.8667	23.75	24.75	16.8333	16.6667	17.3333	3	3	3	37.0909	26.3636	26.9091	22.7333	24.5	25.6667	1.66667	16.3333	17.3333	3	3	3	26.0909	24.7182	25.3727	25.9545	25.3	24.3636	14.0909	16.2727	17.2727	3	2	3	29	33.7727	37.3636	21.6364	25.7273	20.4545	11.4545	9.63636
Kehan2	1968	Heilongjiang	2	3	3	33.8182	29.7273	28.0909	24.35	23	24	16.8333	17	18	2	3	3	41	25.4545	26.2727	22.55	21.1667	24.0167	1.61667	15.5	16.8333	3	3	3	24.1818	26.1545	28.6818	24	27.1909	25.8182	15.0909	18.5455	19.4545	3	2	3	29.3636	33.3636	32.6364	22.6364	23.0909	26.0909	13.9091	9.63636
Kehan4	1970	Heilongjiang	3	3	3	34.0909	33.1364	27.4545	24.9167	25.8333	25.0167	16.6667	17.3333	15.8333	3	3	3	40.9091	29.8182	*	26.85	28.3333	*	1.65	17	*	2	3	3	24.8182	31.6	32.6364	26.3636	27.7	29.1364	13.0909	15.3636	17.7273	2	3	2	36	28.1818	26.8182	23.8182	21.8636	23.9091	12.1818	9.63636
Kehan5	1970	Heilongjiang	3	3	3	32.7273	30.7727	26.8182	23.1167	20.1667	22.4167	16.3333	15.3333	16.3333	3	3	2	39.2727	26.2727	30	23.5833	23.75	26.6167	1.5	15.6667	16	3	3	3	27.8182	25.9636	27.3636	23.1818	23.6455	20.4545	14.4545	17.6364	16.2727	3	3	2	32.6364	32.0909	33.7273	21.3636	22.8182	24.1818	14.3636	9.63636
Kehan6	1972	Heilongjiang	3	3	3	24.5455	25.0909	22.1818	21.95	22.75	22.6667	15.6667	16.3333	15.6667	3	3	3	29	21.6364	19.5455	22.65	23	22.6333	1.55	15.5	16.1667	3	3	3	19.5455	20.3636	22.5909	22.4545	23.1909	22.6818	13.2727	15.9091	16.8182	3	2	2	17.7273	18.5455	20.0909	21.0909	21.6818	25.7273	14.8182	9.81818
Kehan7	1973	Heilongjiang	3	3	3	24.4545	23.9091	23.5455	23.55	24.1167	26	15.6667	17.1667	18.3333	3	3	3	36.8182	22.8182	24.7273	23.8667	23.1667	22.0333	1.6	16.6667	15.5	3	3	3	21.3636	20.1273	22.2273	24.4545	27.1818	23.9545	13.9091	16.5455	15.8182	2	3	3	21.3636	24.8182	19.9091	24.5455	20.8636	20.0909	15.5455	9.81818
Kehan8	1975	Heilongjiang	2	2	2	32	29.5909	24.1818	23.25	26.4167	22.8167	15.3333	15.6667	14.5	3	3	3	39	28.5455	25.0909	25.55	28.25	24.7833	1.5	14.1667	16	3	2	3	26.2727	23.0636	28.3182	27.9091	26.1455	27.3727	13.3636	16	15.1818	3	3	3	30.7273	26.3636	30	23.9091	23.5455	23.1818	13.8182	9.90909
Kehan9	1984	Heilongjiang	2	2	2	27.2727	22.3182	21.5455	25.75	24.8333	25.1167	12.5	14.1667	12.8333	2	3	3	31	19.4545	27.2727	23.75	23.3333	25.5833	1.23333	13.6667	15.1667	3	3	3	18.0909	20.5364	19.5909	26.8182	27.3545	25.8727	11.7273	15.0909	13.1818	2	3	2	15	33.3182	20.1818	20.6364	27.8636	20	12.4545	10
XinKehan9	1987	Heilongjiang	2	2	2	23.1818	20.6364	22.4091	29.2	26.4167	24.4167	15	14.8333	14.5	2	3	3	33.9091	22.1818	20.4545	27.1333	27.25	27.9167	1.48333	15	14.6667	3	2	3	18.1818	19.1182	19.5091	26.5455	27.6364	25.6818	13.0909	15.3636	15.2727	1	3	3	22	37.5455	37.2727	28	28.3636	26.6364	14.5455	10
Kehan11	1989	Heilongjiang	3	3	3	16.9091	22.1818	20.5455	16.6667	16.6667	21.85	16.3333	17.3333	18.8333	3	3	3	34	16.1818	*	20.6833	17.0833	*	1.66667	14.8333	*	2	3	3	19.9091	18.7455	*	19.1818	19.9545	*	15.3636	16.4545	*	3	3	2	15.0909	31.1818	19.9091	18.5455	25.6364	24.1818	15.8182	10
Kehan12	1989	Heilongjiang	1	2	2	28.9091	26.7727	27.1818	24.6	25.5	24.1667	16.3333	17	15.8333	2	3	3	36.4545	*	22.0909	27.1	*	18.65	1.65	*	15.1667	2	2	3	24.5455	23.1727	*	26.9091	25.6364	*	13.8182	15.8182	*	1	3	3	28.4545	18.6364	29.9091	24.4545	17.6818	25.5455	14.7273	10
Kehan14	1995	Heilongjiang	3	3	3	23.8182	27.5455	23.8182	25.95	29	24.95	13.5	14.3333	14.3333	3	2	2	33.0909	*	*	29.05	*	*	1.4	*	*	3	3	3	18.1818	12.9818	19.8636	25.2727	24.6818	24	14.0909	16.7273	16.4545	3	3	3	21.0909	37.2273	39.5455	25.0909	23.9091	25	14.8182	10
Kehan15	1997	Heilongjiang	3	3	3	21.9091	21.4545	21.9091	23.75	25	24.25	15.6667	17.5	15.8333	2	3	3	26.5455	20.6364	24.7273	26.1667	29.75	28.25	1.78333	14.5	15	3	2	3	20.5455	22.2727	21.1364	25.9091	27.4091	24.3636	13.9091	16.4545	17.3636	2	3	3	21.0909	28.1818	23.9091	26.0909	20.6364	18.2727	14.8182	10
Kehan16	1999	Heilongjiang	3	2	2	23.2727	22.8182	20.5455	23.85	24.1667	21.2	17.3333	17	16.5	2	2	2	27.9091	14.7273	21.7273	24.5333	28.9167	25.75	1.66667	15	16	3	3	3	18.4545	22.2636	*	26.1818	25.5273	*	15	16.7273	*	3	3	3	19.7273	24.5455	17.1818	22.8182	24.8636	22	16.1818	10
Kehan17	2002	Heilongjiang	2	3	3	24.7273	25.2273	22.6364	26.1667	30.25	23.4167	15.1667	15.6667	16	3	3	3	32.6364	15.1818	16.9091	28.5667	21.5833	23.05	1.63333	16.1667	17.1667	3	2	3	19.7273	19.0091	17.5	29.8182	26.4818	28.6727	15.7273	15.6364	16.8182	2	2	3	21.0909	24.3636	25.2727	27.7273	20.6364	25.5455	13.9091	10
Kehan18	2002	Heilongjiang	2	3	3	22.3636	20.1818	19.0909	23.9167	26.1667	24.8333	16.5	16.8333	17.8333	3	3	3	29.9091	22.2727	17.7273	25.7	26.0833	25.4833	1.76667	16	15	3	3	3	18.5455	17.2364	18.9182	28	25.3364	25.0455	16.2727	16.7273	18.8182	3	3	3	14.1818	24.7273	31	23.4545	23.9091	26.1818	15.7273	10
Kehan19	2004	Heilongjiang	3	3	3	21.0909	22.5455	21.8182	21	24.3333	23.4167	15.5	15.3333	15.5	3	3	3	27.5455	15.4545	24	24.5167	26.8333	24.0167	1.58333	17.6667	16.3333	3	3	3	17.4545	20.4091	18.8636	23.2727	22.8364	21.6818	14.1818	15.0909	16.3636	3	3	3	19	31.2727	27.8182	22.8182	23.0909	23.3636	14.8182	10
Kehan20	2004	Heilongjiang	3	3	3	20.2727	22.2727	17.9545	28.3	28.3333	27	17.3333	16.6667	18.8333	3	3	3	29.4545	21	13.2727	26.5667	28.75	24.6167	1.78333	16.6667	16.6667	3	3	3	17.0909	16.0636	21.7182	28.5455	25.6636	27.7727	17.2727	17.8182	19.5455	3	3	3	19.2727	34.9091	26	27.1818	23.7273	22.3636	17.1818	10.0909
Kehan21	2008	Heilongjiang	3	3	3	25.8182	27	24.9091	22.5833	22.1667	22.7167	15.5	18.1667	18.5	3	3	3	*	17.9091	19.9091	*	28.5833	32.8	*	16.8333	19.8333	3	3	3	23.0909	20.2182	24.5	24.8182	24.0636	21.3182	17.9091	18.9091	19.0909	3	3	3	26.9091	26.1818	19.1818	19.7273	23.6364	19.2727	15.3636	10.1818
KeFeng2	1979	Heilongjiang	2	2	2	18.6364	21.1818	18	22.9667	21.1667	23.4167	15.5	15.8333	16.3333	2	3	3	30.4545	22.7273	20.0909	27.9333	23.8333	24.2167	1.61667	15.3333	15.6667	2	2	3	14.3636	13.7182	17.6091	26.3636	25.6818	24.7273	15.5455	15.4545	16.9091	3	3	3	18.2727	25.5909	34.4545	23.7273	22.5909	25.7273	16.0909	10.1818
KeFeng3	1982	Heilongjiang	2	2	2	14.0909	16.6818	14.8182	26.2167	25.8333	25.7667	16.1667	17	16.8333	2	2	2	21.6364	12.8182	12.6364	28.5	25.8333	26.7667	1.75	15.3333	17.1667	2	3	3	13.7273	12.6727	16.4091	24	25.8818	27	16.4545	17.6364	18.9091	3	3	3	14.1818	28.0909	38.5455	27.4545	22.2273	22.6364	17	10.1818
KeFeng4	1985	Heilongjiang	3	3	3	15.3636	17.0909	15.2727	19.75	20.1667	19.8	14.3333	15	13.8333	3	3	3	18.4545	14.3636	13.0909	19.9667	17.9167	19.4333	1.46667	13.5	15	3	3	3	14.0909	15.3545	13.3364	18.4545	15.3273	20.5909	14.2727	13.8182	15.9091	3	3	3	8.27273	14.5455	29.2727	20.0909	20.7273	21	12.1818	10.1818
KeFeng6	1995	Heilongjiang	3	3	3	23.0909	24.7273	26.1818	22.4333	22.5833	22.6167	16.5	17.1667	17	3	3	3	32	23.2727	19.2727	27.0167	21.3333	23.55	1.76667	16.5	17.6667	3	3	3	17.6364	19.4727	24.1818	22.0909	21.5727	23.2182	15.9091	16.9091	18.3636	3	3	3	19.1818	20.2727	29.7273	22.7273	22.3636	28.3636	15.3636	10.2727
KeFeng7	1998	Heilongjiang	3	3	3	15.8182	17.8182	13.8182	25.6	24.3333	21.75	16.6667	16.1667	15.5	3	3	2	13.8182	16.1818	12.6364	28.5	25.1667	25.2333	1.66667	15.8333	16.6667	3	3	3	14.1818	12.5545	15.7273	27.7273	26.0364	26.5	17.2727	17	19.3636	3	3	2	12.2727	14.5455	31.7273	21.5455	19.3636	26.2727	15.1818	10.2727
KeFeng8	2001	Heilongjiang	3	3	3	23.9091	25.2727	22.8182	23.1167	22.6667	22.4833	16.8333	15	16.6667	3	3	3	20.7273	22.9091	23.6364	18.6333	17.6667	20.15	1.45	13.6667	14.8333	2	3	3	22.6364	23.8636	25.6545	23.7273	23.9273	23.2364	15	16.6364	16.7273	3	2	3	22.4545	24	26.5455	22.6364	24.2727	20.2727	15.4545	10.2727
KeFeng9	2002	Heilongjiang	3	3	3	16.6364	19.2273	15.9091	25.6833	27	26.5	15	15.3333	15.6667	3	3	3	13.4545	15.1818	12.0909	23.5	22.6667	24.0833	1.38333	14.3333	15.1667	2	3	3	11.2727	15.5909	17.5091	26.0909	27.1727	26.1545	14.1818	15.8182	16.5455	3	3	2	13.8182	25.3636	27.2727	22.6364	25.0909	21.0909	14.0909	10.2727
KeFeng10	2003	Heilongjiang	3	3	3	25.2727	26.3636	24.0909	29.6167	26	27.8333	18	17	17.8333	3	3	3	19.1818	20.1818	22.1818	24.9167	25.75	23.7667	1.56667	15.3333	15.8333	3	3	3	20.5455	21.1091	22.3636	26.2727	26.6545	30.2273	15.5455	17.4545	19.6364	3	2	3	19.4545	27	23.3636	22.6364	23.2273	27.4545	15.3636	10.3636
KeFeng11	2006	Heilongjiang	3	3	3	25.4545	27.2273	26.5909	21.1833	23	22.75	16.8333	15.8333	15.6667	3	3	3	19.6364	23.6364	23.7273	21.9167	20.5	22.45	1.61667	15.3333	15.5	3	3	3	25.0909	22.6091	26.9455	22.8182	22.7727	25.5	14.4545	16.4545	19.0909	3	2	3	19.3636	26.0909	29.0909	22.9091	22.0909	20.9091	16.1818	10.3636
KeFeng12	2007	Heilongjiang	3	3	3	18	20.1818	16.5909	25.5	26.4167	26.6667	18.1667	19.3333	17.3333	3	3	3	19.7273	20.6364	33.2727	24.5667	20.8333	25.55	1.73333	15.3333	18	3	3	3	14.0909	14.6182	16.3636	25.1818	24.1545	26	17.6364	16.0909	17.8182	3	3	3	23.8182	19.8182	34	25.0909	21.5455	30	14	10.3636
KeFeng13	2007	Heilongjiang	3	3	3	19.5455	21.1818	16	24.9	22.9667	22.1667	16.6667	17.6667	15.3333	3	3	2	16.2727	16.5455	27.8182	24.15	24.5	24.2833	1.55	15.5	15.6667	3	3	3	15.2727	*	19.3182	25.0909	*	28.0636	15.0909	*	18	3	2	3	17.0909	31.4091	36.6364	21.3636	26.4091	24.6364	15.3636	10.4545
Kelao1	1969	Heilongjiang	3	3	3	31.3636	25.5909	24.4545	21.65	22.5	20.5	17.5	18.8333	16.3333	3	3	3	26.5455	28.1818	36.6364	22	23.3333	19.9167	1.71667	16.1667	15.6667	3	3	3	20.6364	21.0182	23.1364	22.5455	23.1636	23.6909	15.8182	19	18.7273	3	3	3	29.7273	28.8182	21.0909	19.4545	26.7273	24.0909	15.7273	10.6364
Kelao5	1991	Heilongjiang	2	3	3	25.8182	22.2273	22.4545	23.1667	25.5	28.5	16.4333	16	15.5	3	3	3	23.7273	20.3636	18.9091	26	22.0833	25.9	1.46667	15.3333	15.3333	3	3	3	21.1818	22.4727	21.7273	27.5455	27.7455	28.4091	13.5455	15.0909	16	3	3	3	21.2727	29.6364	28.2727	23.3636	22.3636	24.4545	14.8182	10.6364
Kechun1	2010	Heilongjiang	3	3	3	21.8182	20.1818	16.0909	24.65	26.5	24	16.8333	18	15.6667	3	3	3	18.2727	22.1818	19.9091	23.4167	24.5833	25.7167	1.45	16.8333	15.6667	3	3	3	17.1818	16.6545	16.6364	26.7273	24.5909	25.2273	13.9091	17.0909	17.8182	3	3	3	19.1818	31.6818	24.3636	24.9091	25.8727	23.9091	15.9091	10.8182
Kechun2	2010	Heilongjiang	3	3	3	23	20.6818	18.6364	24.4667	23.8333	27.75	15.5	15.6667	15.6667	3	3	3	18.8182	21.4545	19.7273	27.3	25.5833	27.8167	1.63333	16.3333	15.6667	3	3	3	19	18.0273	18.7273	25.2727	21.8909	25.7727	14.1818	15.8182	17.0909	3	3	3	16.4545	29.5455	23.8182	24.7273	20.6364	20.9091	14.5455	10.9091
Kechun3	2011	Heilongjiang	3	3	3	19.3636	20.5455	13.5455	25.8	22.3333	23.5	18.5	17.6667	16.3333	3	3	3	16.7273	17.9091	18.7273	26.75	28.5	26.1833	1.7	17.6667	18.1667	3	3	3	15	16.4182	18.1818	24.1818	23.0727	24.6364	14.8182	18.0909	19.2727	3	2	3	17.0909	28.6364	18.3636	24.7273	22.4545	18	17.6364	10.9091
Kechun4	2011	Heilongjiang	3	3	3	17.6364	19.9091	18.6364	25.1667	27.0833	26.25	15.5	16.8333	15.8333	3	3	3	13.5455	21.2727	16.8182	28.5833	29.6667	26.3667	1.55	19.6667	16.5	3	3	3	14.0909	15.9909	15.5	27.6364	23.5727	25.4091	13.5455	16	18.1818	3	3	3	15	30.8182	30.2727	27.7273	22.7727	22.1364	16	11
Kechun5	2012	Heilongjiang	2	3	3	24.2727	23.5455	22.1818	25.9833	30.3333	28.85	16.5	18	18.3333	3	2	2	21.6364	23.9091	22.5455	27.1667	29.8333	29.15	1.58333	19.3333	18	3	3	3	23.1818	19.7091	22.2545	28.7273	27.3182	26.8636	13.6364	17.2727	18.6364	3	2	3	22.8182	24.6364	31.1818	28.9091	25.2273	24.3182	16.7273	11.1818
Kechun6	2014	Heilongjiang	3	3	3	18.3636	17.7273	17.4545	23.05	24.8333	25.65	16.8333	17.6667	16.3333	3	2	3	14.4545	15.3636	15.2727	21.45	19.1667	25.8333	1.71667	15.6667	17.6667	3	3	3	14.3636	13.9909	12.9364	26.3636	22.5455	23.5909	13.2727	16.4545	17.0909	3	3	3	17.2727	24.9091	28.3636	27.9091	22.9091	20.1818	17.7273	11.1818
Kechun7	2012	Heilongjiang	2	3	3	20.1818	21	19.3636	23.5667	25.4167	23.4167	17.5	19	17.1667	3	3	3	18.6364	18.5455	20.7273	20.5	24.6667	24.8667	1.48333	17.5	16	3	3	3	15.8182	16.3909	17	24.4545	22.1364	22.5545	13.9091	17.5455	18.3636	3	3	3	20.3636	25.9091	27.7273	23.4545	23.5455	26.0909	16.0909	11.3636
Kechun8	2014	Heilongjiang	2	3	3	23	23.8182	21.4545	28.9167	29	26.05	16.8333	18	15.8333	3	3	2	21.2727	22.5455	23.1818	26.0833	25.1667	27.3833	1.56667	16	16.6667	3	3	3	24.2727	20.8455	23.7727	30.1818	28.4455	27.7727	13.9091	17.7273	19.2727	3	3	3	22.3636	23.4545	17.8182	25.8182	25.1818	22	16.4545	11.3636
Kechun9	2014	Heilongjiang	2	3	3	23.9091	24.3636	22.7273	27.0667	29.3333	25.6667	17.1667	18.6667	17.1667	3	3	3	20.7273	25.4545	23.1818	29.0333	26.5833	29.0333	1.61667	16.1667	15.5	3	3	3	22.1818	22.6727	23.4364	27.9091	28.4364	26.5909	13.3636	17.5455	18.8182	3	3	2	23.8182	33.0909	19.9091	28.3636	25.6364	22.7273	17.1818	11.5455
Kechun10	2017	Heilongjiang	2	2	2	20.6364	20	20.6364	26.7333	26.5	22.6667	18.1667	17.1667	17.1667	3	2	2	21.2727	22.5455	15.0909	26.2333	25.0833	26.5167	1.66667	18.3333	16.3333	2	2	2	18.6364	19.1	18.5455	25.2727	25.7182	24.6364	13.9091	17	19.6364	3	3	3	18.7273	20	20.6364	25.9091	23.1364	22.6364	17.6364	11.6364
Kechun11	2016	Heilongjiang	3	3	3	18.1818	16.1818	16.2727	24.6	25.25	25.1667	17	17.3333	16.5	3	3	2	13.4545	16.8182	14.5455	27.45	29.5	25.2667	1.76667	18.5	14.8333	3	3	3	15.6364	15.0909	16.0909	24.0909	24.0091	24.9545	14.5455	17.0909	19	3	3	3	13.6364	20	31.9091	26.0909	23.8636	25.0909	16.2727	11.7273
Kechun12	2016	Heilongjiang	2	3	3	13	12.6364	14.1818	25.9	24.75	23.1833	18	17.5	16	3	3	3	11.9091	17.1818	31.6364	25.0333	27.75	28.6833	1.88333	20	17	2	3	3	13	10.6909	10.8182	26.6364	23.8182	23	14.6364	17.5455	18.6364	3	2	3	13	19.4545	15.4545	28.3636	25.6364	24.3636	17.0909	11.7273
Kenjiu1	1984	Heilongjiang	3	3	3	27.6364	33.5455	23.6364	28	29.25	24.9667	18	20.8333	16.6667	3	3	2	30.7273	30.3636	24.9091	24.9667	25.9167	26.1333	1.73333	18.6667	17.5	3	3	3	25.1818	27.3818	20.7364	26	31	24.9091	14.2727	18.6364	19.5455	3	3	3	34.4545	20.5455	27.7273	29.0909	22.6364	24.8182	17.9091	11.7273
Kenjiu2	1986	Heilongjiang	2	3	3	30.7273	31.2727	27.7273	23.6167	22.3333	23.1667	15.8333	15.3333	15.5	3	3	3	27.2727	22.9091	26	22.6667	21.0833	21.6333	1.46667	14.3333	13.8333	3	3	3	29.5455	30.7636	27.1364	28.4545	24.9545	25.2273	13	15.5455	15.6364	3	3	3	28.8182	18.0909	20.2727	23.3636	26.1818	21.2727	12.5455	11.7273
Kenjiu3	1986	Heilongjiang	3	3	3	30.2727	32.8182	29.7273	25.5667	23	21.3333	16.6667	16.1667	15.3333	2	3	3	26.5455	26.7273	24.0909	23.3333	23.25	24.1333	1.46667	16.1667	14.8333	3	3	2	26.6818	26.6636	27.7727	22.9091	22.4091	23.4091	8.54545	11.5455	16.5455	3	3	3	33	21.8182	14.2727	23.4545	26.1818	25.5455	12.2727	11.8182
Kenjiu8	1998	Heilongjiang	1	2	2	18.0909	21.3636	16.6364	24.3167	26.6667	20.8333	16	16	15.5	2	2	3	20.5455	25.2727	16.2727	23.3333	21.8167	24.6167	1.43333	14.8333	14	2	2	2	20.1364	19.0818	17.8182	22.5	22.7273	23.6364	11.9091	15.5455	17.2727	3	3	3	19.3636	28.9091	13.1818	27.0909	24.9091	26.0909	15.4545	11.9091
Kenjiu9	2003	Heilongjiang	3	3	3	18.1818	19	15.5455	20.4	24	23.1667	14.3333	18.8333	18.3333	3	3	3	18.3636	15.6364	33.4545	23.3333	29.0833	21.9167	1.76667	19.3333	16.3333	3	3	3	15.8182	17.2364	14.8636	22.7273	23.4182	21.2273	12.2727	17.8182	17.7273	3	3	2	14.6727	29	28.9091	22.6636	20	25.2727	10	11.9091
Kenjiu10	2003	Heilongjiang	3	3	3	16.4545	16.1818	14.0909	25.5833	25.6667	26.2167	16.8333	16.3333	16.1667	3	3	3	12.4545	13.4545	26.6364	27.6667	26.5833	28.7	1.6	15	15.3333	3	3	3	15.6818	11.9182	*	26.4091	27.7455	*	12.3636	15.2727	*	3	3	3	14.7727	23.3636	14.9091	27.8182	23.1818	24.6364	11.9091	11.9091
Kenda1	1981	Heilongjiang	3	3	3	15.6364	13.4545	14.7273	21.4833	20.6667	20.5	12.8333	15.3333	14.5	3	3	3	14.7273	12.4545	25.3636	24.9167	27.1667	21.35	1.55	15.6667	14.8333	3	3	3	11.6364	13.1727	12.5909	22.0909	20.4545	23.0909	9.18182	11.3636	15	3	2	1	14.8182	17.1818	31	20.6818	24.1818	23.2727	5.45455	12.0909
Kenda2	1986	Heilongjiang	3	3	3	19.4545	21.9091	18.4545	24.0667	22.6667	24.6667	16.3333	16.5	17.6667	3	3	3	20.7273	22.6364	23.6364	24.25	25.75	24.4667	1.53333	17.5	16.6667	2	3	3	14.7727	15.9091	15.2727	22.0909	23.1455	25.2727	11.4545	16.2727	18.5455	3	3	3	15.1818	11.9091	21.0909	20.2727	23.4545	22.6364	10.6364	12.1818
Kenda3	1991	Heilongjiang	3	3	3	18.9091	18.9091	17.1818	21.3167	21	23.3333	16	15.8333	17.1667	3	3	3	19	15.4545	28.6364	25.7	22.1667	26.8667	1.48333	16.5	18.1667	3	3	3	21.7273	24.6182	17.7273	24.9091	28.6364	24.5455	12.5455	16.8182	16.6364	3	2	3	18.4091	30	28.4545	24.3636	22.9091	24.7273	11.0909	12.2727
Kenda4	1994	Heilongjiang	3	3	3	19.5455	17.4545	18	23.6167	22.9167	22.6667	18	16	17.8333	2	3	3	16.1818	18	30.3636	25.2	22.3333	25.1167	1.66667	16.1667	17.5	3	3	3	18.0909	16.1182	13.5	27.2727	23.4455	26.2273	14.5455	16.6364	18.4545	3	1	2	16.4091	23.5455	27.5909	20.5	28.6818	22.5909	12	12.3636
Kenda5	2000	Heilongjiang	3	3	3	15.8182	18.4545	15	21.7	21.6667	21.3333	14.8333	15.6667	16.5	2	3	2	16.6364	16.9091	32.5455	29.75	28.4167	24.5167	1.81667	17.6667	17	2	3	3	12.1364	10.9727	11.9545	26.1364	24.7273	24.8636	13.1818	16.0909	18	3	2	3	16.4545	21	32.6364	21.1364	22	27.8182	11.4545	12.3636
Kenda6	2000	Heilongjiang	3	3	3	18.2727	18.5455	14	22.8167	23.75	24.1667	15.5	16	16.1667	3	3	3	17.1818	15.1818	27	29.8167	29.5	26.5667	1.63333	17.3333	17.6667	3	3	3	14.3182	14.7364	17.0909	25.7273	23.4818	23.6364	13.5455	15.4545	17.6364	3	3	3	16.0455	21.8182	25.2273	24.3636	25	25.5455	10.9091	12.5455
Kenda7	2002	Heilongjiang	3	3	3	15.1818	22	17.9091	22.6667	21.8333	26.3333	15.8333	15.6667	17.1667	3	3	3	18.3	16.3636	24.9091	24.3333	29.0833	26.3833	1.5	18.8333	16	3	3	3	17.6364	19.3455	16.2818	25.7273	26.0727	27.4182	14.2727	16	18.0909	3	3	3	12.8182	17.4545	24.5455	22.0909	21.1818	24.2727	12.4545	12.6364
Kenda8	2002	Heilongjiang	3	3	3	16.4545	16.8182	16.7273	24.3167	23.4167	24.5	14.8333	15.8333	16.1667	3	3	3	18.3636	18.5455	24.9091	29.0833	30.5833	28.7833	1.71667	19	16.8333	3	3	3	13.9545	14.5364	15.7273	26	24.8	25.5	12.1818	15.6364	17.7273	3	3	3	10.5909	12.1818	17.3636	23.7273	19.0909	23	11.4545	12.6364
Kenda12	2009	Heilongjiang	3	2	2	26.3636	26.7273	23.4545	23.8667	22.5833	20	16.1667	14.8333	14.3333	1	2	3	23.8182	21.7273	28.5455	22.75	23.6667	28.7167	15.5	15.8333	17.5	2	3	2	23.2727	24.8636	26.7273	26.4545	27.1091	28.7	13.2727	16.5455	19	3	3	3	24.5	28.8182	13.5455	25.8182	22.4545	28.0909	12	12.6364
Gang107	1970	Heilongjiang	3	3	3	26.1818	30.5455	27.4545	20.1	22.75	19.3333	16.8333	16.6667	16.1667	3	3	2	25.1818	24.9091	26.2727	23.5833	19.5	26.6667	17.5	17.1667	16.1667	3	3	3	21.1818	20.5727	22.5909	20.4545	23.6636	22.4636	13.9091	18.0909	19.3636	3	3	3	28.4545	16.9091	16.2727	24.1818	22.9091	28.7273	13.2727	12.6364
Kenhong5	1987	Heilongjiang	3	3	3	23	22.6364	19.3636	19	19.9167	20.3333	19.1667	20.5	21	3	3	3	18.6364	17.8182	32.7273	22.0167	22	24.7333	20	20.5	16.6667	2	3	3	17.1818	19.1182	20.4545	17.9091	20.4455	20.3636	14.8182	18	19.6364	3	2	3	19.8182	15	24.0909	18.5455	22.4545	22.1818	15.7273	12.9091
Kenhong7	1988	Heilongjiang	2	2	2	28.5455	31	28.1818	32.7833	31.25	26.3333	17.8333	18.1667	17.1667	1	3	3	*	*	31.8182	*	*	21.6667	*	*	19.1667	1	2	2	27	22.7	28	31.8182	27.3182	31.0455	14	17.4545	20	1	3	3	31.9091	37.2727	24	30.1818	26	23.4545	13.6364	12.9091
Kenhong13	1996	Heilongjiang	2	2	2	22.8182	20.0909	19.9091	26.6667	21.5	24.5	17.8333	14.3333	16.5	1	3	3	*	17.9091	28.2727	*	27.8333	30.9333	*	19.3333	20	2	2	2	21.4545	19.8909	23.3182	26.5455	24.1364	27.0455	13.8182	16.8182	18	2	3	2	21.6818	18.7273	15	27.5455	19.3636	20.9091	11.7273	12.9091
Kenhong15	1998	Heilongjiang	3	3	3	15.7273	21	15.8182	23.1333	24.75	24.8333	14.8333	16	17.5	3	3	3	18.5455	17.1818	31.7273	23.7	23.3833	26.2	14.8333	21.5	20.8333	3	3	3	14.3636	16.3818	14.1818	23.6364	22.5545	24.2273	12.3636	17	16.5455	3	3	1	24	22.0909	19.1818	25.2727	27.3636	24	15.6364	12.9091
Kenhong16	1997	Heilongjiang	3	3	3	25.5455	27.4545	27	24.9	23.8333	23.1667	17.5	16.3333	16.1667	3	3	3	*	15.1818	31.5455	*	22.25	26.7667	*	15	16.5	3	3	3	23.5909	23.4727	24.5455	23.3182	26.3182	26.9273	12.5455	18.9091	19.2727	3	3	3	17.5	23.2727	18.2727	30.0455	30	26.6364	10.2727	12.9091
Kenhong23	2016	Heilongjiang	3	3	3	20.5455	21.7273	21	29.1167	25	27.3333	21	19.8333	17.5	3	2	1	16.0909	14.5455	36.1818	29.65	29.9167	30.1167	20.6667	14.8333	14.8333	3	3	3	18.4545	17.2909	22.7545	26.2727	23.4	29.4091	14.0909	18.3636	20.5455	3	3	3	25.7727	30.6364	12.3636	21.8182	22.0909	21.0909	12.1818	12.9091
KenBei1	1982	Heilongjiang	3	3	3	23.5455	26.4545	25.4545	24.45	23.0833	23.6667	20.8333	19.6667	17	3	3	3	*	18.6364	26.8182	*	29	30.3667	*	19	20	3	3	3	24.1818	23.8091	25.0455	25.1364	21.8545	21.6818	13.2727	18.4545	18.2727	3	3	3	21.6364	24.6364	16.0909	25.9545	21.4545	22.2727	12.6364	12.9091
Beimai1	2005	Heilongjiang	1	1	1	17	21.8182	21.2727	23.4167	29.25	27.3333	13.6667	15.6667	15.6667	1	2	1	17.9091	16.8182	29.8182	26.1333	25.75	27.3	15	14	15.5	3	2	3	17.2727	20.1909	*	25.9091	24.6909	*	11.9091	16.8182	*	1	2	3	24.3636	27.8182	18.5909	24.3182	26.6364	21.8182	12.0909	12.9091
Beimai2	2005	Heilongjiang	3	3	3	25.3636	24.4545	28.5455	24.7167	23	24.6667	16	16.1667	15.1667	3	3	3	25.8182	25.1818	31.1818	23.8833	23.9167	26.0167	15.3333	15.5	15.8333	3	3	3	23.2727	25.6455	25.8	23	24.2273	26.6818	12.8182	16.2727	18.2727	3	3	3	24.0455	15.4545	16.9091	20	23.8182	27.0909	12.2727	13
Beimai3	2008	Heilongjiang	3	3	3	23.4545	29.1818	24.9091	23.7333	21.6667	22	16.5	16	17.8333	3	3	3	24	24.7273	41.3636	21.2167	24.1667	25.8333	16.8333	17.1667	17.8333	3	3	3	24.6364	23.7636	24.3182	21.9545	22.8818	25.5	12.8182	17.3636	18.3636	3	3	3	23.5	25.3636	30.4545	19.4545	25.3636	28.6818	12.9091	13
Beimai4	2008	Heilongjiang	3	3	3	13.9091	18.1818	16.9091	20.85	24.5	20.8333	16.3333	16.1667	17	3	3	3	17	15.4545	36.4545	21.9833	23.75	24.45	17.5	16.1667	17.6667	3	3	3	14.9091	13.6727	13.4091	19.9091	20.2909	20.0909	13.0909	16.7273	17.9091	3	2	3	19.9545	15.3636	26.3636	23.3182	22.7273	23.3636	14.6364	13
Beimai6	2007	Heilongjiang	1	1	1	17.8182	18.1818	16	25.3167	28	27	14.6667	16.5	15.5	1	1	1	18.4545	15.8182	32.3636	27.15	29	28.8167	15.5	15	15.1667	1	1	2	20.4545	18.6455	17.9545	25.8182	24.3727	25.6364	12.8182	15.7273	16.6364	1	3	2	19.3182	19.3636	13.8636	26.0455	20.6364	20.0909	10.2727	13.0909
Beimai7	2008	Heilongjiang	3	2	2	17.8182	17.7273	14.0909	24.55	22.6667	21.1667	17	17	16.8333	3	3	2	13	12.9091	29.0909	23.7333	26.0833	24.0667	16	18	17	3	3	3	12.4545	14.1545	15.9182	22.1818	19.5455	23.5909	12.1818	16.4545	17.4545	2	3	3	15.3182	18.2727	13	23.1364	21.8182	21.7273	12.2727	13.0909
Beimai8	2009	Heilongjiang	3	3	3	20.7273	24.5455	22.5	24.4167	24.5	22.6667	17.8333	16.1667	16.8333	3	3	3	15	14.7273	29.9091	27.15	27.5	24.9833	18.8333	19	16.5	3	3	*	19.8182	21.3818	*	24.0909	26.1455	*	12.9091	18.2727	*	3	2	2	21.5	15.8182	16.4545	23.4545	21.8182	26.7273	14.7273	13.0909
Beimai11	2011	Heilongjiang	3	3	3	22.9091	21.4545	22.6727	24.8667	23.5	23.6667	17.3333	18	15.3333	3	3	3	19.1818	19.1818	30	34.45	32.5833	32.1	19.1667	19	17.3333	3	3	*	20.0909	17.2545	*	25.3636	23.3455	*	14	17.5455	*	3	3	3	20.3636	25	17.2727	23.7273	27.9091	23.8182	12.0909	13.1818
Beimai12	2011	Heilongjiang	3	3	3	15.3636	19	16.7273	23.8667	24.4333	23.1667	16.6667	18.6667	17	3	2	2	14.3636	15.0909	28.1818	27.0667	26.3333	25.0833	18.1667	17.1667	16.5	3	3	*	14.5909	10.2455	*	26.6364	24.1182	*	14.1818	17.6364	*	3	3	3	12.9091	22.8182	12.8182	21.2727	25.8182	22.2727	11.2727	13.2727
Beimai14	2016	Heilongjiang	3	3	3	22	22.4545	23.5909	23.3167	23.5333	23.1667	16.6667	18.6667	18.1667	3	3	3	17.2727	16.7273	31	27.7333	27.3333	25.3333	20.5	18.1667	18	3	3	*	22.7273	21.0727	*	25.1364	23.0182	*	14.1818	18.0909	*	3	3	3	22.5	30.9091	18	22.5455	19.9091	24.2727	12.9091	13.2727
Beimai15	2016	Heilongjiang	2	2	2	22.4545	22.3636	20.5455	23.35	24.2667	23	16	16	16	2	2	3	19.0909	18.0909	34.6364	24.3	27.3333	28.6833	16	16.6667	17	3	3	*	19.1818	19.6818	*	25.0909	23.7727	*	13.9091	17.5455	*	3	2	2	24.5455	19.4545	14.9545	25.1818	22.7273	21.7273	11.0909	13.3636
Dongnong113	1986	Heilongjiang	3	3	3	27.2727	26.0909	24.0909	27.15	24.4167	26	15.5	16.1667	15.8333	2	2	2	24.8182	23.0909	37.4545	25.25	26.8333	26.7833	16.1667	16.3333	15.8333	2	3	*	23.5455	26.5636	*	25.6364	25.4727	*	11.9091	13.2727	*	3	2	3	30.7273	13.7273	21.8182	24.2727	24.2727	21.7273	9.45455	13.3636
LongFumai4	1990	Heilongjiang	3	3	3	20.5455	23	21.2727	25.0333	22.8333	21.6667	17.6667	16.3333	15.6667	3	3	3	18.4545	17.8182	30.3636	24.2333	28.3333	23.7333	17	16.6667	15.5	3	3	*	13.5	19.1273	*	25.4545	23.9636	*	13	17	*	3	3	3	22.3182	21.4545	21.7273	23.0909	20.1818	22.7727	13.5455	13.3636
LongFumai5	1992	Heilongjiang	3	3	3	18.5455	21.9091	14.9091	26.65	27.1667	24.1667	14.5	16.6667	14.3333	3	3	3	17.1818	11	30.0909	26.9	29.5833	27.6	15.5	15.5	15.1667	3	3	*	17.0455	14.5727	*	30.3636	27.0818	*	13.9091	15.7273	*	3	3	2	15.9545	20.0909	16.4545	27.0455	21.9091	27.6364	10.5455	13.3636
LongFumai6	1994	Heilongjiang	3	3	3	16.4545	25.0909	14.7273	24.3167	23.25	23.5	15.3333	16	15.3333	3	3	3	15.9091	13.3636	34.1818	28.4833	33.5	27.4	16.3333	15.6667	15.8333	3	3	*	16.6364	17.4	*	28.3636	29.2455	*	12.7273	15.5455	*	3	2	3	22.7727	27.3636	16.4545	21.4545	19.9091	26.3636	10.8182	13.4545
LongFumai8	1998	Heilongjiang	1	2	2	21	25.0909	17.2273	25.6	23.8333	22.8333	15.8333	16.1667	16	2	1	2	24.0909	16.9091	40.9091	26.8	27	23.6667	15.5	16	15.1667	2	2	*	18.3636	20.8455	*	23.3636	25.9091	*	12.4545	16.2727	*	1	3	2	21.8636	16.3636	12.1818	24.2727	23.6364	28.7273	13.9091	13.4545
LongFumai10	2000	Heilongjiang	3	3	3	20.1818	25.2727	20.2273	24.6167	26.2	23.3333	17.1667	18.8333	15.5	3	3	3	*	*	30.9091	*	*	26.3333	*	*	16.8333	3	3	*	21.2273	21.0091	*	27.6364	26.4182	*	14.0909	16.3636	*	3	3	3	20.2727	18.8182	16.9091	25.8182	25.3636	23.8636	10.8182	13.4545
LongFumai16	2009	Heilongjiang	1	1	1	26.4545	24.4545	24.3182	22.9667	23.5833	26.1667	15	16.6667	16.1667	1	2	3	24.9091	24.7273	32.5455	25.1833	27.5	30.7	16	17.1667	15.3333	2	3	*	23.4545	27.4273	*	27.1364	29.8273	*	13	16.8182	*	1	2	3	22.7727	19.5455	20.1818	24.0909	21.4545	24.8182	10.1818	13.5455
LongFumai17	2007	Heilongjiang	3	3	3	16.2727	14	15.1364	26.7	26.4167	28.3333	15.6667	16.8333	17.6667	3	3	2	11.9091	8.72727	37.2727	33.8333	30	26.75	17.5	16.1667	15.8333	3	3	*	11.5455	10.9636	*	26.3636	28.2273	*	13.6364	17.1818	*	3	3	3	14.0909	13.0909	20.0909	26.4545	28.7273	23.1818	12	13.5455
LongFumai18	2008	Heilongjiang	3	3	3	13.6364	14.2727	13.5455	26.2167	26.25	27.3333	16.5	17	16.5	3	3	2	*	*	22.4545	*	*	28.1333	*	*	17.1667	3	3	*	13.2727	9.63636	*	26.2727	24.5545	*	13.1818	16.1818	*	3	2	3	12.5	20.8182	23.8636	26.1818	26.0909	20.2727	13.5455	13.6364
LongFumai21	2018	Heilongjiang	2	3	3	22.3636	22.9091	22.4545	22.0833	23.0833	22.1667	16	16.5	16	3	3	3	19.4545	15.3636	20.4545	26.2167	26.5	29.2333	16.3333	18.1667	18.1667	2	2	*	21.6818	19.5545	*	22.6364	21.1	*	11.9091	16.9091	*	3	3	3	20.6364	19.4545	13.4545	20.6364	23.2727	25.5455	12.0909	13.6364
Liaochun10	1998	Liaoning	3	3	3	27.0909	25.9091	27.7727	17.0167	19.3333	20.3333	13	14	10.5	3	3	2	*	*	25.8182	*	*	24	*	*	14.6667	3	3	*	24.1818	33.2091	*	23	27.6636	*	8.63636	13.4545	*	3	3	3	33.6364	23.6364	19.8182	24.5909	28.2727	20.0909	7.18182	13.6364
Hezuo4	1954	Heilongjiang	2	3	3	22.3636	26.5455	27.1364	23.5333	25.6167	25.1667	14.1667	17.3333	14.8333	2	3	3	*	15	27.0909	*	28.3333	32	*	15	16.8333	3	3	*	22	24.6545	*	29.5455	26.5909	*	11.5455	15.9091	*	3	3	3	26.8182	17.1818	21.7273	25.1818	22.6364	29	9.72727	13.6364
Hezuo7	1956	Heilongjiang	3	3	3	30.6364	27.2727	30.8182	26.6833	23.75	25.1667	14.1667	15	13.5	3	2	2	22.8182	25.7273	36.7273	27.2333	24.5833	27.1667	15	16.6667	20	3	3	*	28	23.3364	*	27.8182	25.6818	*	10.5455	13.9091	*	3	3	3	29.6818	16.2727	29.2727	24.3636	23.3636	19.6364	5.09091	13.6364
Songhuajiang2	1956	USA	2	3	3	28.4545	28.1818	29.9545	23.1833	26.6667	24.1667	15.5	14.8333	13.3333	2	3	3	21.9091	20.5455	31.7273	31.7167	25.6667	28.8333	16.8333	14.5	19.6667	3	3	*	29.4545	30.5	*	26.4545	26.9636	*	9.36364	13.0909	*	3	3	3	30.7273	25.8182	16.2727	22.0909	24.5455	26.7273	6.45455	13.6364
Songhuajiang3	1958	USA	2	3	3	28.2727	31.2727	28.7727	25.4667	28.75	22.5	14.5	16.5	13.8333	2	2	3	*	18.6364	28.0909	*	27.5	26.3333	*	14.3333	20	3	3	*	26.1818	26.5091	*	27	25.3091	*	9.72727	14.0909	*	2	3	3	29	21.0909	14.3636	21.9091	24.0909	24.4545	6.27273	13.6364
Xinshuguang1	1950	Heilongjiang	2	2	2	28.8182	27.5455	29.0909	22.1333	22.5	22.3333	17.8333	16.3333	15.6667	2	3	2	27.5455	20	33	27.0833	28.7	27.8333	18.6667	19.1667	22	3	3	*	25.8182	23.3909	*	25.8182	25.4818	*	10.1818	14.9091	*	2	3	3	25	18	18.7273	22.3636	18.4545	21.0909	7.63636	13.7273
Xinshuguang3	1971	Heilongjiang	3	3	3	17.1818	15	14.6364	22.35	23.1	25	17.1667	17	16.1667	3	3	2	13.1818	10.6364	21.3636	30.35	25.3667	25.3333	18.6667	15.5	19.5	3	3	*	14.5455	12.5545	*	24.4545	25.3545	*	13.4545	17.0909	*	3	3	3	12.2727	19	21.1818	23.3636	17.8182	23.0909	12	13.8182
Xinshuguang4	1971	Heilongjiang	3	3	3	25.9091	24.1818	24.3182	25.8667	23.6667	23.8333	19.3333	18.6667	17	3	3	3	22.6364	18.4545	30.0909	32.7833	28.35	28	22	20.1667	18.1667	3	3	*	21.0909	18.9182	*	28.1818	26.9182	*	15.6364	20.4545	*	3	3	3	22.3636	24.6364	20.9091	24.2727	27.8182	22.9091	13.8182	13.8182
Xinshuguang5	1971	Heilongjiang	3	3	3	26	24.1818	25.4545	23.4	22	23.1667	14.3333	14.1667	14.6667	2	3	3	25.2727	19.0909	28.5455	29.1	26.3667	26.3333	15	14.6667	18.8333	3	3	*	20.1818	21.5273	*	20.8182	21.8091	*	6.45455	10.3636	*	3	3	2	26.9091	28.8182	32.9091	23.4545	20.8182	23.6364	5.90909	13.8182
Xinshuguang6	1972	Heilongjiang	2	2	2	23.9091	21.0909	21	22.9	23	23.5	15.1667	16	14.5	2	3	3	19.6364	21.0909	30.5455	24.0833	24.6167	20.3333	15.5	15.5	15.5	3	3	*	18	16.8	*	25.3636	25.9455	*	13.5455	17.7273	*	2	2	3	18.4545	14.5455	12.3636	23.5455	21.6364	21.1818	13.8182	13.8182
Xinshuguang8	1973	Heilongjiang	2	3	3	19.3636	22.1818	22.0909	28.8833	27.2667	31	16.5	17.6667	15.6667	2	3	2	21.4545	24.0909	34	25.9167	26.85	25.3333	15.6667	15.3333	13.1667	*	3	*	*	19.0545	*	*	28.6636	*	*	16.7273	*	3	3	3	24.2727	24	13.3636	28	18.9091	24.7273	10.2727	13.9091
Xinshuguang9	1975	Heilongjiang	3	3	3	25.9091	26.0909	24.8182	21.5667	23.5833	24.3333	17.5	18.1667	17.5	2	3	2	24.2727	18.0909	28.5455	26.3333	27.2167	25.8333	19.1667	19	21.6667	3	3	*	22.3636	23.4273	*	24.5455	24.5	*	13.3636	18.0909	*	3	2	3	23.8182	22.2727	29.5455	22.8182	28.6364	25.6364	8.18182	14
Hechun1	1970	Heilongjiang	3	3	3	25.8182	26.3636	27.4545	22.6	21.8333	22.5	17.8333	19	18.1667	3	3	3	23.5455	23.8182	32.0909	25.3167	29.95	26	20.1667	21.3333	22.5	3	3	*	25.6364	20.7273	*	25.7273	21.1182	*	14.2727	20.6364	*	3	3	3	26.0909	20	27.3636	23.2727	24	22.8182	10	14
Hechun2	1970	Heilongjiang	3	3	3	25.3636	26.2727	27.3636	26.7333	30.6667	27.1667	16	17.5	15.3333	3	3	3	20.0909	13.2727	30.0909	31.4333	30.8667	29	15.6667	16.1667	14.1667	3	3	*	20.1818	20.3	*	28.6364	29.4818	*	12.6364	16.2727	*	3	3	3	22.2727	22.2727	22.2727	25	27.4545	22.6818	10.0909	14
Hechun3	1971	Heilongjiang	3	2	2	22.4545	21.4545	24.2727	19.4667	20.25	20.8333	19.0333	21	18.8333	3	3	3	23.7273	17.7273	20.2727	20.2833	20.3	21	19.3333	19.3333	16.6667	3	3	*	22.5455	20.6909	*	22.3636	19.2455	*	15	17.6364	*	3	3	2	20.3636	22.2727	20.1818	18.3182	25.0909	22.4545	9.54545	14
Hechun4	1972	Heilongjiang	1	2	2	24.3636	20.7273	27.0909	21.2	21.25	24	15.8333	17.1667	16.5	1	2	2	23.7273	17.1818	21.3636	22.6	23.2	20.5	14.6667	16	15	2	3	*	17.6364	19.3545	*	23.1818	22.2091	*	13.5455	16.9091	*	3	2	1	25.0909	18.5455	14.3636	24.1818	20.8182	22	10.6364	14.1818
Hechun5	1975	Heilongjiang	3	3	3	23.8182	27.8182	24.9091	29.65	29	28.3333	16	15.5	15.6667	3	3	3	24.3636	16.2727	19.8182	26.6167	27.7833	29.5833	15	15.5	12.3333	3	3	*	23.9091	23.3455	*	30.4545	28.8727	*	12.2727	16.7273	*	3	3	3	23.9091	27.4545	20.9091	26.5455	30.3636	22.2727	10	14.1818
Hechun12	1985	Heilongjiang	2	2	2	29.5455	31.2727	32.9091	24.3333	22.4167	21.3333	19	17	18.1667	1	2	1	27.7273	25.7273	28.5455	21.2833	24.6333	17.3333	17.6667	18	18.8333	3	3	*	26.8182	*	*	23.7273	*	*	12.9091	*	*	1	3	3	33.2727	24.2727	17.0455	22.0909	24.5455	25.9545	7.72727	14.1818
Longchun1	2014	Heilongjiang	3	3	3	28.1818	27.4545	28.9091	32.3667	31	28.5	18.3333	18.1667	16.6667	3	3	3	26.7273	34.4545	35.0909	27.8667	30.7167	26.1667	17.6667	18.1667	13.5	3	3	*	25.9091	29.3182	*	32.2727	32.3	*	11.9091	17	*	3	3	2	35.7273	16.6364	30.7273	30.3636	21.3636	24.4545	8.81818	14.1818
Longchun3	2015	Heilongjiang	3	3	3	25.6364	21.2727	26.0909	25.4167	24.1	22	15	16	12	3	3	3	22.3636	28.3636	19.0909	23.7	26.4	32	14.8333	17.3333	18	3	3	*	19.8182	18.4636	*	25.0909	22.3182	*	13.1818	17.0909	*	3	3	3	20.9091	27.5455	13.5909	22.6364	21.4545	21.1818	13.9091	14.1818
Longchun4	2015	Heilongjiang	2	2	2	25.0909	26.9091	28.3636	24.15	23.5	23	14.3333	15.1667	15.1667	2	3	3	23.1818	32.5455	23.9091	23.5667	23.5667	23.3333	15.6667	15.8333	15.8333	2	3	*	22.5455	21.9273	*	24.3636	22.4727	*	11.6364	15.3636	*	3	2	3	24.2273	21.8182	36.9091	21.6818	26.4545	26.9091	10.0909	14.3636
Longmai2	1960	Heilongjiang	3	3	3	26.9091	25.3636	23.4545	23.8667	24.4167	24	14.8333	15.1667	14.5	3	3	3	22.4545	28.3636	23.2727	26.5333	24.1333	25.1667	17.6667	15	17.1667	3	3	*	25.5455	21.5273	*	25.8182	22.8636	*	12.2727	15.6364	*	3	2	3	26.0455	14.6364	21.6364	28.1818	29.1818	28.2727	12.4545	14.3636
Longmai11	1983	Heilongjiang	3	2	2	24.0909	25	24.0909	25.7667	25.6833	22.5	19.1667	17.6667	15.6667	3	3	3	20.3636	25.3636	21.7273	28.15	28.65	29.1667	20.1667	21	20	3	3	*	21.5455	17.5182	*	25.6364	24.7091	*	14.1818	17.2727	*	3	2	2	23.5	14.1818	23.1818	24.3636	22.3636	22.6364	9.54545	14.4545
Longmai12	1987	Heilongjiang	3	3	3	20.1818	22.7273	24.6364	22.3333	23.3333	22.3333	15.3333	17.3333	17.3333	3	3	3	22.0909	27.8182	19.0909	23.6333	24.8333	28.8333	16	16	18.5	3	3	*	16.9091	13.3	*	23.8182	23.6091	*	13.2727	16.1818	*	3	3	3	20.8182	24	23.1818	20.9091	21.0909	27.1818	10.2727	14.4545
Longmai13	1988	Heilongjiang	3	3	3	26.0909	21.5455	23.1818	25.75	27.0833	27.8333	13.5	15.3333	15	3	3	3	16.2727	27.2727	19.4545	29.3333	27.4	24.5	14.6667	17.1667	18.1667	3	3	*	21.4545	*	*	25.7273	*	*	12.4545	*	*	3	3	2	22.4545	12.5455	19.0909	23.5909	24.5455	24.3182	10	14.4545
Longmai14	1988	Heilongjiang	3	3	3	28.6364	21.4545	25.3636	26.2333	27	24.1667	19	19	16.6667	3	3	3	23	28.1818	21.5455	26.3333	27.7167	29.5	18.6667	18.5	12.5	3	3	*	18.0909	*	*	24.2727	*	*	15.5455	*	*	3	2	1	21.7273	14	14.9091	28.0909	27	22.3636	13	14.4545
Longmai15	1989	Heilongjiang	3	3	3	25.2727	22.1818	27.5455	22.05	24.75	22.1667	16.5	17.6667	13.6667	2	3	3	24.0909	29.9091	20.7273	23.35	28	28.5	15.8333	17.1667	19.6667	3	3	*	20.6364	*	*	22.8182	*	*	12.8182	*	*	3	1	3	22.9091	14.6364	24.6364	21.2727	22.2727	28.8182	10.2727	14.4545
Longmai16	1990	Heilongjiang	2	2	2	28.3182	24.0909	30.9091	23.5	26.75	22.1667	15.5	17.1667	16	3	3	3	26.5455	39.1818	20.3636	29.25	27	28.75	18.3333	17.3333	17.1667	3	3	*	28.4545	24.2636	*	27.7273	23	*	14.3636	16.3636	*	3	3	3	28.9545	18.9091	19.6818	27.3636	23.1818	24.5909	12.2727	14.5455
Longmai17	1990	Heilongjiang	2	3	3	36	33	43.5455	25.55	22.5833	24.3333	16.6667	14.8333	15.3333	3	2	3	33.3636	36.2727	29.7273	29	30.3667	33.9167	16.5	16.6667	18.1667	3	3	*	32.6364	32.3182	*	30.0455	23.4364	*	12.8182	15.7273	*	2	2	3	35.0909	17.5455	17.6364	25.8182	32.1818	24.7727	7.90909	14.5455
Longmai20	1994	Heilongjiang	2	3	3	19.7273	20.2727	18.2727	22.1667	25.6667	21	17.5	17.5	17.5	3	3	3	15.3636	25.2727	21.1818	25.0333	26.3	29.5833	17.1667	18.8333	18.8333	3	3	*	20.9091	19.8364	*	25.7273	21.4909	*	15.1818	18	*	3	3	3	21.3636	17.0909	23	24	24.0909	23.8182	15.1818	14.5455
Longmai23	1999	Heilongjiang	2	3	3	17	16.7273	18.0909	22.35	23.3333	22.1667	17.3333	15.8333	15.6667	3	3	3	14.7273	25.2727	15.4545	25.4333	23.2333	22.8333	19.6667	18.1667	18	3	3	*	16.0909	14.6	*	21.7273	22.1273	*	14.6364	19.0909	*	1	3	3	15.7273	11.4545	11.4545	22.6364	27.1818	27.0909	6.81818	14.6364
Longmai24	1999	Heilongjiang	1	1	1	22.6364	20.7273	21.8182	24.9333	23.6667	27.1667	19.8333	18.8333	17.8333	2	2	2	18.6364	33.0909	22.2727	27.3	25.2	26	18.6667	18.5	19.6667	2	2	*	17.2727	*	*	26	*	*	15.3636	*	*	1	1	3	21.2727	10.6364	21.5455	22.0909	19.8182	18.2727	16.0909	14.6364
Longmai27	2003	Heilongjiang	2	3	3	15.0909	13	15.7273	27.0833	25.8333	27.1667	18.1667	17.6667	16.3333	2	3	2	12.9091	22.1818	13.4545	30.2167	25.9667	24.9167	17.3333	18.1667	17.5	3	3	*	11.2727	11.9455	*	25	23.9364	*	13.3636	15.5455	*	2	3	3	15.3636	16.6364	26.3636	24.2727	22.3636	29.1818	15	14.7273
Longmai29	2003	Heilongjiang	2	3	3	22.3636	21.8182	22.2727	24.5333	24.3333	23.6667	19.3333	20	15.1667	3	3	3	19.2727	24.0909	19.5455	25.85	25.8333	28.6667	19	19.3333	21.5	2	2	*	21.2727	16.5455	*	24.0909	24.4455	*	14.7273	17.9091	*	2	2	3	23	16.9091	22.7273	24.5455	24.3636	25.0909	18.0909	14.7273
Longmai31	2005	Heilongjiang	1	1	1	20.2727	19.5455	19.9091	24.6333	23.8333	22.6667	19.5	18.6667	14.1667	2	2	2	18.4545	28.1818	19.9091	22.3833	26.4833	27.5	18.3333	20.1667	20.1667	2	2	*	16.0909	18.4182	*	23.9091	24.3455	*	16	17.8182	*	1	3	3	18.0909	14.0909	15.7273	22.3636	25.4545	24.6364	16	14.7273
Longmai32	2007	Heilongjiang	3	3	3	19.8182	17.0909	18.8182	23.95	23.3333	20.8333	16.1667	14.6667	15.3333	3	3	3	15.8182	29.7273	14.2727	29.4667	27.2333	25	18.3333	18.6667	17	3	3	*	17.2727	17.1	*	21.7273	22.0818	*	13	15.3636	*	3	3	3	22.9091	18.7273	21.7273	23.5455	19.5455	24	9.45455	14.7273
Longmai26	2001	Heilongjiang	1	1	1	18.4545	18.2727	18.0909	23.5333	23.6667	25.5	15.8333	15.8333	14.8333	2	2	3	17.5455	27.5455	18	27.5667	22.3333	28.75	16.6667	16.1667	19.5	2	2	*	15.9091	14.4182	*	23	22.9273	*	12.3636	16.0909	*	1	3	2	18.2727	16.7273	16.6364	24.8182	22	25.1818	11.3636	14.7273
Longmai30	2004	Heilongjiang	3	3	3	21.2727	20.2727	17.9545	26.3667	26.3333	23.5	18.5	19.3333	14.8333	3	3	2	19.3636	34.6364	17.5455	22.8833	25	26.6667	16.6667	18.5	17	3	3	*	16.8182	15.8727	*	26.4545	25.4273	*	13.9091	17.8182	*	3	3	3	21.9091	26.9091	31.4545	26.8182	23.8182	23.9545	12.5455	14.7273
Longmai33	2009	Heilongjiang	1	2	2	19.6364	21.8182	19.5	22.0667	24.6667	23.1667	15.3333	18.5	15.5	2	2	2	20.1818	26.9091	20.5455	23.5833	25.5	26.9167	15.8333	16.8333	18.3333	2	3	*	17.0909	15.8091	*	25.5455	23.5364	*	12.4545	16.9091	*	1	3	3	18.3636	12.3636	12.2727	23.0909	27.3636	31.1818	10.1818	14.7273
Longmai35	2014	Heilongjiang	3	3	3	14.2727	17.0909	14.2727	26.7333	27.1667	24.5	16.3333	15.6667	15.1667	2	2	1	14.7273	25.4545	18.4545	20.35	28.0833	27.3333	15	17	18.6667	2	3	*	12.1818	11.6	*	28.2727	23.6091	*	12.7273	15.1818	*	1	3	3	14.3636	27.8182	16.1818	27.8182	21.5455	25.1818	16.1818	14.8182
Longmai36	2013	Heilongjiang	3	3	3	15	13.2727	15.7273	27.3333	22.6667	25	18.1667	18.6667	16.8333	3	3	2	17.2727	23.5455	13.4545	19.0333	26.1667	27.1	15.6667	19.1667	16.5	3	3	*	12.4545	14.3	*	24.2727	22.0636	*	13.4545	17.4545	*	3	3	2	18.9091	14.0909	21.8182	24.3636	24.8182	21.7273	16.2727	14.8182
Longmai37	2014	Heilongjiang	2	3	3	18.0909	15.9091	17	24.6667	23.5	21.3333	15.8333	17	13.1667	3	3	2	14.2727	19.5455	14.3636	22.5167	25.1667	22.3333	15.1667	16.8333	18.1667	3	3	*	15.6818	12.4182	*	25.0909	23.2636	*	12.7273	15.8182	*	3	3	3	12.5455	10.6364	18.2727	23.0909	22.0909	22.8182	16.6364	14.8182
Longmai39	2016	Heilongjiang	3	3	3	15.6364	15.9091	16	25.6833	26.1667	26.8333	16.8333	18	18.3333	3	3	3	14.9091	24	13.2727	26.1833	27.1833	22.1667	17.6667	17.6667	17	3	3	*	14.5455	12.6909	*	26.4545	21.9636	*	14.9091	17.2727	*	2	3	3	14.8182	19.6364	19.6364	24.7273	21	25.3636	17.6364	14.8182
Longmai40	2017	Heilongjiang	2	2	2	14.8182	14.1818	15.8182	25.7833	27.1667	27.1667	17.3333	16.8333	17.5	3	3	3	16.5455	25.1818	13.4545	27.95	31.3667	28	17	17.8333	17.5	2	3	*	14.5455	15.2091	*	29.5455	26.1364	*	12.9091	16.4545	*	2	3	3	17.4545	19.4545	25.9091	25.1818	23.5455	26.3636	18.9091	14.9091
xiaobingmai33	1990	Jilin	3	3	3	21.6364	22.2727	23.9091	25.7167	25.6667	24.3333	15.3333	15.3333	13.5	3	3	2	24.7273	29.1818	14.4545	28.75	31.6	31.8333	15.6667	16	17.8333	3	3	*	22.8182	41.5818	*	26.2727	25.7636	*	12.0909	15.2727	*	3	3	3	27.4545	14.2727	20.0909	25.7273	27.1818	17.6364	5	14.9091
Chinese spring	1932	Sichuan	1	1	1	24.3636	18.4545	18.9091	26.1167	24.1667	24.8333	16.1667	17.1667	14.3333	1	1	3	15	23.8182	19.0909	24.9333	28	32.25	15.1667	16.1667	16.5	2	2	*	20	20.7091	*	28.2727	27.2545	*	13	15.3636	*	2	3	3	21.7273	18.9091	19.1818	26.9091	22.5455	21.7273	15.5455	14.9091
Liaomai1		Liaoning	2	1	1	21.6364	29.2727	22.9545	21.3833	25.6667	23	14.5	16.8333	14	2	3	1	29.4545	28.7273	19.3636	20.9333	27.3333	29.5833	14.6667	17.8333	17	3	3	*	28.1818	27.4182	*	26.8182	26.3545	*	10.7273	12.5455	*	3	3	1	25.4545	12	13.4545	24.3636	23.0909	24.2727	8.72727	15
Liaochun4hao	1960	Liaoning	3	2	2	25.5455	27.7273	22.5455	24.4667	25.5	21.3333	14.8333	15	7.83333	3	2	2	27.6364	32.5455	23.2727	27.0167	24.4333	22.25	15.1667	15.3333	15.5	3	3	*	20.7273	21.8273	*	24.9091	24.0182	*	9.63636	12.1818	*	3	3	3	34.5455	24.6364	20.0909	24.7273	29.8182	24.9091	10.7273	15
Liaochun2hao	1960	Liaoning	3	3	3	27.5455	29.0909	29.7273	21.2833	23.5	21.6667	17	15.5	14.6667	3	3	2	24.8182	27.7273	24.0909	28.2667	26.2333	25.0833	18.3333	14.1667	14	3	3	*	27.1818	26.6727	*	24.4545	23.0909	*	9.09091	12	*	3	3	3	32.7273	9.90909	28.1818	23.0909	22.4545	21.4545	11.9091	15.0909
Neimai19	1991	Ningxia	2	3	3	24.9091	18.4545	20.4545	23.2833	25	18.8333	15.1667	15.6667	12.6667	3	3	3	18	29.3636	25.6364	25.2	24.4333	29	16.6667	16.1667	18	3	3	*	21	22.2455	*	25	23.0182	*	10.3636	11.4545	*	3	3	3	26.4545	28.0909	19.3636	25.0909	27	17.8182	10.8182	15.0909
Ji-4673Jichun190	1968	Jilin	3	3	3	29.0909	25.9091	29.1818	24.3	27.8333	24	16	18.1667	16	3	3	3	26.5455	19.0909	15.9091	23.5667	25.7333	26.3333	16.3333	18.1667	16.1667	3	3	*	30.3636	28.8818	*	24.4545	27.6636	*	9.63636	13.1818	*	2	2	3	29.8182	20.6364	21.9091	26.5455	27.2727	24.7273	12.7273	15.1818
Ji-0011Jichun1hao	1968	Jilin	3	3	3	33.4545	30.0909	33.3636	23.9333	24.6667	22.3333	13.6667	12	14	3	3	3	*	24	23.1818	*	29.4667	31	*	18.5	18.1667	3	3	*	32.9091	33	*	27.7273	26.9364	*	8.45455	9.81818	*	3	3	3	37.1818	16.8182	21.6364	27	28	24.0909	8.81818	15.2727
Ji-0011Jichun101	1968	Jilin	3	3	3	34.9091	35.8182	33.9091	27.5167	26.3333	26.3333	14.3333	15.5	13.6667	3	3	3	27.0909	22	19.4545	32.5	29.4333	33	15	14.1667	15.3333	3	3	*	33.7273	34.0273	*	27	27.4455	*	7.54545	10.4545	*	3	3	2	31.1818	14	24.5455	25.2727	26.8182	23.9091	10.1818	15.2727
Ji-0011Jichun106	1968	Jilin	3	2	2	27.7273	29.9091	28.8182	26.05	25.5	26.8333	14.8333	14.1667	15.8333	3	2	3	23.5455	21.4545	20.6364	29.8333	29.4667	31.3333	17.3333	15.3333	15.1667	3	3	*	24.0455	24.1818	*	26.1818	25.6636	*	9.18182	11.6364	*	2	3	3	27.9091	21	21.6364	22.2727	25	18.9091	12.6364	15.2727
Ji-0012Jichun123	1968	Jilin	3	2	2	30.5455	34.9091	32	26.9333	25.8333	25.5	17.1667	14.6667	16	3	2	3	*	17	16.4545	*	28.6833	29.9167	*	16.5	17.3333	3	2	*	29	35.6	*	24.1818	28.1455	*	9.36364	11.4545	*	2	3	3	41	16.7273	18.0909	27	27.2727	24	7.27273	15.2727
Ji-0012Jichun126	1968	Jilin	3	2	2	28.7273	31.1818	26.9091	27.6167	26.5	26.6667	14.6667	13.6667	14.1667	3	3	3	26.4545	22	19.5455	26.6333	29.2167	31.1	13.6667	15	16.5	3	3	*	26.2727	27.7727	*	26.6364	27.0091	*	7.81818	12.0909	*	3	3	3	31.7273	18.2727	17.8636	22.0909	22.5455	24.3636	8.45455	15.2727
Ji-0012Jichun129	1968	Jilin	3	3	3	23.7727	23.4545	23.5455	24.2167	24.1667	25.8333	15	14.3333	13.6667	3	3	3	23.4545	20.5455	23.8182	24.7833	28.95	30.6333	15	17.6667	17.1667	3	3	*	16.6364	20.1909	*	24.2727	26.2818	*	14.8182	20.0909	*	3	3	3	22	22.4545	25.1818	24.6364	23.8182	25.0909	18.6364	15.3636
Ji-0012Jichun132	1968	Jilin	2	3	3	27.8182	27.6364	24.2727	24.6167	23.6667	25.0167	16	13.8333	17	3	3	3	21.4545	15.4545	25.0909	27.4	28.0167	30.05	17.6667	17.6667	18.5	3	3	*	24.6364	20.0636	*	27.7273	24.7091	*	9.18182	12.1818	*	3	1	3	29.6364	22.2727	18.0909	23.7273	27.6364	24.9091	10.5455	15.3636
Ji-0013Jichun147	1968	Jilin	3	3	3	31.3636	31	33.0909	24.8	25	26.5167	14.6667	14.1667	14.3333	3	2	2	23.5455	16.3636	22.0909	28.3167	31.7167	32.1667	14.5	16.6667	15.8333	3	3	*	30.5455	28.9909	*	26.4545	26.7727	*	9.72727	12.0909	*	2	3	3	29.9091	23.2727	25.5909	24	25.1818	28.6364	8.72727	15.3636
Ji-0013Jichun157	1968	Jilin	3	3	3	34	36.9091	32.8182	24.0167	26.8333	27.0667	12.3333	14.1667	15	3	2	2	27.7273	20.3636	24.1818	28.0833	28.6167	29.25	13.1667	13.6667	15.8333	3	3	*	34.4545	34.3909	*	26.5455	26.3636	*	8.90909	11.0909	*	2	3	2	31.0909	16.0909	13.9091	22.8182	22.4545	22.8182	6.54545	15.3636
Ji-0013Jichun158	1968	Jilin	3	3	3	31.4545	34.6364	34.7273	29.2	28.3333	29.7333	13.1667	15	12.6667	3	2	3	28.5455	22.0909	24.4545	27.25	28.9167	31.8667	13.3333	12.1667	15.8333	3	3	*	34.2727	34.0545	*	29.4545	32	*	9.27273	12	*	3	3	3	33.5455	14.6364	21	26.7273	25.1818	24	9.81818	15.3636
Ji-0014Jichun201	1968	Jilin	2	3	3	26.1818	31.6364	27.0909	24.85	23	27.2833	16.6667	15.8333	19	3	3	3	21.6364	21.2727	23.6364	25.6833	29.45	31.0833	17.1667	18.3333	18.5	3	3	*	24.1364	28.0727	*	26.5455	26.6455	*	11.7273	13.4545	*	3	2	3	30.8182	21.3636	20.3636	23.8182	23.1818	26.7273	13.2727	15.3636
Ji-0018Jichun517	1968	Jilin	2	3	3	22.1818	26.6364	26.3636	21.25	23.6667	24.25	15.5	16.3333	16.6667	3	3	3	23.2727	21.8182	20.2727	25.6833	29.0833	26.0167	17.1667	16.8333	18.1667	3	3	*	26.0909	22.8818	*	27.4545	25.6818	*	13.4545	17	*	3	1	3	25.0909	18.6364	20.1818	22.3636	26.4545	26.9091	15.6364	15.4545
Ji-0020Jichun1004	1968	Jilin	3	3	3	24.0909	27.1818	22.3636	27.1	27	26.8667	15.6667	15.3333	16.3333	3	3	3	24.1818	19.4545	21.5455	25.8667	29.65	28.7333	15.3333	16.1667	16.5	3	3	*	23.6364	25.1818	*	24.5455	26.4	*	10.0909	15.6364	*	3	2	3	27.6364	22.8182	19.8182	24.3636	24.8182	23.3636	10.0909	15.4545
Ji-0024Jilinnongda901	1968	Jilin	3	3	3	25.6364	23.4545	26.8182	25.5667	24.5	26.2333	19.3333	18.1667	18.3333	3	3	3	28.2727	20.1818	23.0909	29.9667	32	30.9667	19.5	19.6667	20.8333	3	3	*	24.1818	25.4273	*	26.9091	24.9636	*	9	13.6364	*	3	3	3	29.2727	22.2727	22	25.4545	26.7273	23	13.6364	15.5455
BLxiaomaixiaobing4		Poland	3	2	2	33.7273	34.8182	38.2727	25.6333	25	25.65	15.6667	14.6667	15.8333	3	3	3	33.1818	31.0909	30.3636	27.5167	33.5	29.95	16	17.3333	18	3	3	*	33.7273	33.7273	*	25.6364	28.9364	*	10.5455	13.8182	*	3	3	3	35	28.0909	24.4545	23.1818	19.4545	22.4545	12.7273	15.5455
BLxiaomaixiaobing7		Poland	3	3	3	34.7273	33.7273	37	24.35	25	26.2833	14.8333	15.6667	14.6667	3	3	3	35.0909	30.5455	30.9091	27.9667	30.5	26.5	15	16.1667	16	3	3	*	35	34.0909	*	26.9091	27.4091	*	10.2727	13.0909	*	3	2	3	38.8182	16	13.5455	26.3636	24.7273	23.9091	10.0909	15.5455
Ganmai12		Gansu	3	3	3	24.1818	23.2727	24	29.3833	26.5	28.85	17	15.3333	17.6667	3	3	3	22.6364	20.1818	22.3636	28.8	29.3333	28.9167	18.3333	17.8333	18.6667	3	3	*	21.1818	21.4455	*	29.2727	27.8727	*	13.6364	16.2727	*	3	2	3	23.4545	16.5455	17.0909	27.2727	24	21.8182	16.4545	15.5455
Shen68-71	1970	Liaoning	3	3	3	31.4545	28.3636	29.2727	23.1	22.8333	21.75	11.8333	11.5	13	3	3	3	29	29.1818	27.8182	30.35	30.3333	30.45	16.1667	15.3333	15.6667	3	3	*	29.8636	31.4545	*	26.2727	25.7273	*	8.27273	11.4545	*	3	2	3	30.9091	17.6364	21.5455	18.8182	23.6364	21.5	5.54545	15.5455
Yinmai3hao		Ningxia	3	3	3	25.3636	24.1818	25.2727	29.4	28.3333	31.0667	16	17.5	16.1667	3	3	3	24	19.9091	19.9091	33.0333	28.6667	34.6167	15.6667	16.1667	17	3	3	*	22.2727	23.5727	*	27.7273	28.4909	*	11.8182	15.5455	*	3	3	3	18.5455	12.8182	19.8182	21.6364	22.6364	24.9091	13.8182	15.5455
Yinmai2hao		Ningxia	3	3	3	23.9091	25.8182	23.4545	26.1167	25.8333	27.6333	15.6667	17.1667	17	3	3	3	23.4545	23.8182	22.2727	30.4167	30	29.7167	18.5	18.3333	17.8333	3	3	*	23.4545	22.1636	*	26	26.1273	*	11.8182	13.8182	*	3	3	3	23.7273	22.9091	16.0909	22.2727	23.3636	26.3636	13.0909	15.6364
Jianandahong		Canada	2	2	2	30.5455	30	27.0909	22.1667	21	23.5	14	14.5	15.3333	2	2	2	26.3636	23.7273	24.3636	24.5833	22.1667	26.25	15.5	14.6667	15.6667	3	2	*	29.9091	27.6636	*	23.4545	23.5455	*	10.7273	14.8182	*	2	3	3	29	24.9091	21.1818	20.1818	24.1818	23.0909	11.7273	15.6364
Jianada13		Canada	3	2	2	19.0909	22	17.6364	22.7333	26.1667	25.4167	14.6667	15.5	14.8333	3	3	3	*	*	19.8182	*	*	30.4667	*	*	17.5	2	*	*	14.1818	*	*	23.3636	*	*	10.6364	*	*	2	3	3	16.8182	20.2727	12.8182	21.9091	27.7273	23.5455	6.36364	15.6364
Australia		Austrial	3	1	1	24.2727	26.7273	21.7273	23.65	25.1667	26.3333	14	15.1667	15.1667	3	3	3	25.9091	24.7273	23	24.7833	23	29.9833	15.3333	13.8333	15.6667	3	3	*	17.2727	26.4	*	21.0455	24.1364	*	11.1818	14.4545	*	3	2	3	28.5455	18.6364	18.4545	22.9091	24.7273	24.9091	12	15.6364
Nonglin34hao		Japan	1	2	2	19.4545	19.9091	18.2727	20.7	21.8333	24.3833	13.3333	10.8333	14.1667	2	1	3	16.7273	19.7273	25.4545	23.8333	25	25.9333	14	12.8333	14.6667	2	2	*	19.9091	17.2455	*	23	17.4182	*	7.09091	8.09091	*	2	3	2	18.6364	18.3636	23.2727	17	19.5455	27.6364	5.45455	15.6364
Nonglin45		Japan	3	3	3	14.1818	18.9091	17.5455	22.05	21.1667	24.7667	13.1667	15.1667	14.6667	3	2	2	*	*	19.0909	*	*	27.55	*	*	15.1667	3	3	*	17.4545	13.4909	*	20.7273	19.2909	*	7.90909	11.6364	*	3	3	3	15.0909	12.9091	19.9091	11	23.5455	22	6.90909	15.6364
Mexico-1		Mexico	3	3	3	27.1818	25.8182	27.7273	20.6667	22.8333	22.8333	13.1667	12.5	13.8333	3	3	3	21.4545	29.6364	24.7273	27.0833	25.5	28.2667	15.5	13.6667	12.5	3	3	*	26.4545	24.8	*	18.5455	22.0545	*	8	9.36364	*	3	3	3	25.6364	19.8182	12.9091	22.6364	24	29.6364	9.09091	15.7273
Mexico-2		Mexico	3	3	3	27.0909	27.9091	23.5455	23.4167	25.8333	23.0667	14.3333	15.1667	14	3	3	3	*	*	23	*	*	26.0167	*	*	15.3333	3	3	*	21.1818	26.2909	*	23.3182	23.8364	*	8.54545	13.4545	*	3	3	3	25.4545	16.8182	25.6364	21.4545	27.2727	22.7273	7.72727	15.7273
LongFu16-73 Ⅱ-2-14	2016	Heilongjiang	1	1	1	14.6364	15.2727	13.5455	21.9167	21.3333	23.45	16.6667	15.6667	16.6667	1	3	3	12.6364	16.6364	17.9091	26.2	28.5	30.0333	17.1667	17.8333	17.1667	2	2	*	14.2727	10.4273	*	22.4091	19.4818	*	13	16.7273	*	1	3	3	14.9091	19.0909	11.5455	20.7273	23.3636	23	15.5455	15.7273
LongFu17-204 Ⅱ-3-21	2017	Heilongjiang	3	3	3	21.6364	21.5455	18.9091	26.7167	25.5	27.4333	15	15.1667	14.8333	3	1	2	16.1818	13.1818	13.3636	29.6833	20.1667	22.2167	15.5	16.3333	16.8333	3	3	*	22	20.7091	*	27.7727	25.9909	*	11.9091	16.7273	*	3	3	3	20.2727	17.8182	13.4545	25.0909	23.7273	29.5455	14.4545	15.8182
LongFu14-591 Ⅱ-4-20	2014	Heilongjiang	3	2	2	15.3636	15.9091	13.9091	24.1	22	26.0333	18.5	15.6667	18.1667	3	3	3	14.0909	16.5455	17.3636	28.9	27	31	18	15.5	17.1667	*	3	*	*	13.9455	*	*	24.0182	*	*	17.2727	*	2	3	3	16.3636	19.6364	25.3636	22.5455	25	22	18.5455	15.8182
LongFu14-666 Ⅱ-4-18	2014	Heilongjiang	2	1	1	12.7727	15.5455	11.4545	23.6	26	23.75	16.8333	19.5	17.3333	3	3	3	13.6364	13.7273	12.8182	27.6833	26.5	28.0167	18.3333	15.5	19.1667	3	3	*	12.7273	14.0091	*	25.4545	23.5545	*	13.4545	17.5455	*	1	2	3	14.5455	18.9091	16.4545	23.7273	24.2727	26.5455	17.9091	15.8182
LongFu14-313 Ⅱ-4-23	2014	Heilongjiang	1	2	2	14.9091	17.5455	14.6364	25.35	25	25.7833	17.3333	15.8333	17.6667	3	2	3	13	15.5455	13.8182	28.6167	26.3333	25.3333	17.5	16.1667	18.6667	3	3	*	11.8182	12.6	*	23.8182	22.6182	*	13.6364	17.4545	*	1	2	3	17.8182	14.5455	12.7273	21	29.0909	26.0909	16.5455	15.8182
LongFu15-307 Ⅱ-5-16	2015	Heilongjiang	3	2	2	19.0909	19.7273	17.1818	22.5833	23.3333	25.0833	16.6667	15.1667	15.5	2	3	3	16.8182	15.4545	14.7273	25.55	27.1667	27.5667	16.6667	18.6667	18.3333	3	3	*	17.8182	18.9182	*	24.7273	22.2091	*	14	16.5455	*	1	2	3	17.9091	16.8182	27.0909	22.4545	26.6364	21	15.9091	15.9091
LongFu14-1138Ⅱ-5-18	2014	Heilongjiang	3	2	2	15.7273	17	15.3636	27.5667	25.5	28.1667	15.5	15.6667	15.1667	2	2	2	13.6364	16.7273	16.3636	29.65	24.5	27.2667	16.5	16.5	18.3333	3	3	*	13	11.4455	*	28.6364	24.7273	*	13.5455	16.7273	*	2	3	3	14.1818	14.5455	14.5455	26.3636	26.8182	25.1818	16.4545	15.9091
LongFu16-362 Ⅱ-6-18	2016	Heilongjiang	2	3	3	15.1818	14.5455	13.8182	27.8167	25.8333	24.6333	15	15.5	15.3333	2	2	2	13.8182	14.8182	13.2727	29.1333	27.1667	29.0167	16.3333	15.6667	17.1667	3	3	*	12.8182	12.1364	*	25.7273	25.8545	*	11.9091	16.3636	*	3	2	3	13.3636	19.1818	13.1818	27.2727	25.5455	30	17.2727	15.9091
LongFu16-261 Ⅱ-6-23	2016	Heilongjiang	2	1	1	16.9545	18.0909	16.2727	26.7333	24.5	22.3333	15.5	16.5	13.1667	2	3	3	13.4545	14.6364	14.0909	24.9333	30	31.05	15.6667	15.3333	17.8333	3	3	*	15.1818	13.7	*	22.6364	20.5364	*	11.3636	16.1818	*	3	2	3	14.3636	32.6364	21.0455	21.2727	31.3636	28.2727	14.3636	16
LongFu16-387 Ⅱ-7-14	2016	Heilongjiang	3	2	2	18.6364	15.5455	16.7273	26.8833	22	24.9333	16.1667	14.1667	15.6667	2	3	3	*	15.3636	14.3636	*	25.8333	27.1833	*	15	16	3	3	*	11.5455	14.5545	*	20.9091	21.3455	*	12.1818	16.7273	*	3	3	3	15.9091	22.3636	12.0909	22.2727	23.6364	28.5455	17.3636	16
LongFu17-098 Ⅱ-8-14	2017	Heilongjiang	2	1	1	14.8182	15	16.8182	23.4833	20.8333	26	16.6667	15.1667	18.5	2	3	2	13.4545	17.1818	17.1818	24.0333	23.6667	24.9667	16.6667	16.1667	18.8333	3	3	*	16.8182	18.1273	*	24.6364	24.0182	*	13.1818	18.2727	*	3	2	1	18.8182	21.3636	19.9091	24.5455	25.1818	24.8182	18.8182	16
LongFu17-234 Ⅱ-9-22	2017	Heilongjiang	3	3	3	19	21.5455	18.1818	27.2	24.6667	25.9333	19.6667	19.1667	21	3	3	3	18.6364	17.1818	17.8182	25.2667	26.3333	24.8833	19.6667	18.8333	20.6667	3	3	*	20.7273	22.4	*	25.2727	25	*	15	19.2727	*	3	2	3	22.3636	21	20.9091	25.6364	23.0909	29.6364	18.5455	16
LongFu17-5277Ⅱ-12-24	2017	Heilongjiang	2	2	2	15.7273	17.2727	15	30.5	28	29.3333	16	17.6667	15.8333	2	2	2	10.4545	14	14.5455	34.8833	31	32.7833	18.1667	17.5	16.8333	3	3	*	14.1818	13.4818	*	28.9091	25.6636	*	13	16.1818	*	2	3	1	17.1818	20.0909	24.3636	29	24.4545	23.4545	17.7273	16
LongFu17-5283Ⅱ-12-22	2017	Heilongjiang	3	3	3	11.9818	13.8182	13.8182	28.6667	27.5	28.4167	18.5	16.6667	17.3333	3	3	3	12.4545	12.0909	13.6364	30.9667	29.6667	27.2	18.5	18.6667	17.6667	3	3	*	14.8182	11.9545	*	29.3636	26.5182	*	13.1818	17.2727	*	3	2	3	16.8182	17.0909	19.4545	27.0909	31.0909	21.3636	18.0909	16
LongFu18-101	2018	Heilongjiang	3	3	3	14.9091	17.8182	17.8182	25.3833	24.3333	25.3333	15.3333	15.5	15.6667	3	3	3	15.8182	15.3636	13	27.8	26.1667	28	17.5	15.1667	17.5	3	3	*	13.5455	16.2	*	24.2727	24.5727	*	12.6364	17.5455	*	3	3	2	13.2727	15.0909	18.3636	23.1818	26.1818	27	16.1818	16.0909
LongFu18-171	2018	Heilongjiang	3	3	3	12.3636	17.6364	14.1818	29.8667	27.6667	29.5833	16.6667	17.3333	17.5	3	3	2	12.1818	12.0909	12.2727	33.65	27.8333	32.7667	17.6667	18.3333	18.5	3	3	*	15.8182	*	*	29.4545	*	*	13.1818	*	*	3	3	3	13.2727	22.1818	11.5455	28.3636	26.1818	25.6364	19.1818	16.2727
LongFu18-199	2018	Heilongjiang	3	1	1	17.9091	22.3636	17	25.3333	25.1667	25.25	15.5	16	15.3333	3	3	3	18.8182	16.0909	17.5455	28.6667	26.1667	30.1167	16.3333	15.8333	17.8333	3	3	*	18.0455	*	*	26.4091	*	*	12.4545	*	*	2	3	3	17.9091	20.1818	10.1818	25	27	20.4545	16.6364	16.2727
LongFu18-304	2018	Heilongjiang	3	3	3	20.7273	24.5455	22.1818	25.85	26	27.8333	16	17.8333	15.6667	3	3	3	18	20.5455	19.0909	29.4167	24.3333	25.2833	18.3333	17.1667	17.8333	3	3	*	21.2727	20.9091	*	24.7273	22.8182	*	13.0909	17.8182	*	3	3	3	18.0909	25.7273	15.5455	26.2727	24.3636	23.2727	16.4545	16.4545
LongFu18-395	2018	Heilongjiang	3	3	3	21.8182	24.8182	19.6364	29.6333	28.6667	29.1667	17.3333	19	16.8333	3	3	3	20.8182	23.0909	18.5455	30.3667	25.1667	28.9667	18.8333	19	20.1667	3	3	*	20.9091	16.9273	*	30.6364	27.4	*	14.4545	18.8182	*	3	3	3	21.4545	17.6364	23.3636	30.5455	23.4545	24	19.8182	16.4545
LongFu18-596	2018	Heilongjiang	3	3	3	15.7273	15.1818	15.3636	29.35	28.6667	29.6667	16.8333	17.5	16.6667	3	3	3	11.5455	12.8182	7.54545	28.65	27.3333	28.8	17.8333	16.6667	18.3333	3	3	*	10.7727	*	*	23.5455	*	*	13.7273	*	*	3	3	3	13.0909	22	24.2727	27.9091	25.6364	20.0909	17.2727	16.6364
LongFu18-865	2018	Heilongjiang	2	3	3	19	23.1818	17.3636	24.6667	21.1667	26.55	17.3333	15.8333	16.6667	3	3	3	17.1818	17.6364	15.7273	26.45	23.5	27.3	17.3333	15.6667	17.5	3	3	*	17	*	*	25.6364	*	*	13.0909	*	*	3	3	3	17.8182	19.6364	18.3636	23.0909	26.6364	21.8182	17.4545	16.6364
LongFumai195	2015	Heilongjiang	3	3	3	23.8182	24.7273	23.4545	22.35	24.5	22.7667	16.1667	16.3333	16	3	3	3	18.8182	20.0909	19.4545	24.8	26	25.6167	18.1667	18	18.3333	3	3	*	19.1818	21.3182	*	22.5909	23.9091	*	13.6364	16.7273	*	3	3	2	21.2727	21.9091	28.2727	22.4545	24.9091	30.1818	18.2727	16.6364
LongFumai196	2015	Heilongjiang	3	3	3	22.4545	22.9091	20.2727	21.5167	27	26.3833	16.6667	18.6667	18.6667	3	2	2	19.1818	18.2727	18.2727	25.45	23.8333	26.8833	18.5	18.3333	18.3333	3	3	*	18.5909	18.1818	*	24	26.5455	*	14.1818	17	*	3	3	1	19.3636	21.5455	21.0909	22.1818	23.2727	26.3636	17	16.7273
Kenmai10	2003	Heilongjiang	3	3	3	20.7273	23.4545	25.2727	22.25	23.3333	21.65	16	16.1667	15.5	3	3	3	20.0909	20.6364	21.1818	21.5333	20.5	24.6333	16.5	16.1667	17.5	3	3	*	18.4545	18.0909	*	22.0909	22.0909	*	13	15.3636	*	3	3	3	19.2727	14.9091	21.0909	21.3636	22.7273	26.1818	16.1818	16.7273
Kenda163672	2016	Heilongjiang	3	3	3	14.6364	22.2727	16.4545	25.4667	28.3333	27.0167	20	19.1667	21.1667	3	2	2	12.3636	16.3636	16.5455	23.75	25	25.4167	19.5	19.3333	20	2	3	*	8.95455	12	*	24	25.7273	*	14.7273	18	*	2	3	3	15.4545	18.0909	18.5455	25.7273	22.9091	23.6364	20.9091	16.7273
Gang09-558	2009	Heilongjiang	3	3	3	15.7273	16.0909	15.2727	26.35	27.1667	25.6333	19.8333	19.6667	20.3333	3	3	3	15.3636	13.6364	14	24.7667	21	24.75	21.8333	18.6667	20.6667	3	3	*	14.8182	13.3636	*	24.8182	24.6364	*	17.4545	18.7273	*	2	3	3	13.9091	21.7273	10.9091	21.4545	27.4545	22	19.3636	16.7273
Dongnong156597	2015	Heilongjiang	3	2	2	11.3636	13.9091	12.0909	22.9167	23.5	24.4667	19.6667	18.3333	19.1667	3	3	2	10.6364	10.5455	11.4545	22.6	20.8333	24.05	18.3333	19.5	20.6667	3	3	*	10.9545	11.0909	*	22.7273	21	*	14	16.2727	*	2	3	2	13.0909	22.0909	28.2727	22.6364	26.4545	25.2727	17.8182	16.8182
Long14-4861	2014	Heilongjiang	3	3	3	14.0909	16.0909	17.5455	26.5667	25.3333	27.8333	15.8333	14.8333	15.6667	2	3	2	14.1818	14.9091	16.5455	27.0333	30	31.3833	16.3333	17.8333	17.5	3	3	*	13	*	*	26.9091	*	*	11.6364	*	*	2	2	3	15.1818	16.6364	19.6364	27.2727	28.1818	21.1818	16.1818	16.8182
Longmai76	2017	Heilongjiang	2	2	2	15.1818	15.9091	16.2727	30.8667	30.1667	25.8333	15.6667	16.5	16	2	2	2	14.8182	15.6364	16.6364	24.7	27.1667	26.4333	17.3333	18.1667	17.5	2	3	*	13.5455	*	*	25.9091	*	*	12.6364	*	*	2	3	3	13.7273	20.9091	18.7273	25.0909	24.2727	24.8182	16.6364	16.9091
Longmai85	2018	Heilongjiang	2	2	2	21.3636	19.2727	21.2727	23.1667	26.1667	23.0333	16.5	17.5	16.3333	3	3	3	20.1818	18.3636	20.4545	24.6833	25.1667	28.6167	17.6667	19.5	19.1667	3	3	*	23.4545	17.4545	*	27	22.9091	*	13.8182	16.5455	*	3	3	3	19.9091	16.6364	18.0909	22.0909	22.1818	19.6364	17.2727	17
Longmai86	2018	Heilongjiang	2	3	3	18.2727	17.7273	19.2727	26.5333	27.6667	26.8167	15.6667	18	16	3	3	3	15.1818	16.5455	15.7273	31.8167	26.1667	27.4667	18.5	17.5	18	3	3	*	17.7273	13.5455	*	27.9091	24.2727	*	13.6364	14.9091	*	3	2	2	17	12	15.9091	25.2727	27.3636	28.4545	15.5455	17
Longmai91	2019	Heilongjiang	2	3	3	14	13.7727	12.2727	25.7	26	24.5833	15.5	16.3333	14.8333	2	2	2	12.9091	13.6364	13.7273	24.5333	24.5	24.4833	17.1667	16.5	15.6667	2	3	*	12.9091	11	*	26.6364	24.6364	*	13.8182	15.1818	*	3	3	3	13.0909	21.5455	16.3636	20.7273	25.2727	21.2727	15.3636	17
Longmai92	2019	Heilongjiang	1	3	3	17.8182	21.1818	18	26.3	25.6667	27.1667	16.3333	16.6667	17.1667	2	2	2	19.9091	18.8182	19.9091	24.3833	25.3333	28.5167	16.8333	17	17.1667	1	3	*	18.5455	*	*	25.1818	*	*	13	*	*	2	3	2	19	12.4545	23.5455	26.1818	26.3636	27.3636	17.7273	17.0909
Longmai93	2019	Heilongjiang	3	3	3	15.1818	13	12.9091	31.2167	29.6667	25.0833	16.6667	18	17.1667	3	3	3	13.9091	12.4545	12.7273	26.65	29	28.3667	16.6667	17.3333	18.1667	3	3	*	11.3636	*	*	26.3636	*	*	12.2727	*	*	3	3	3	14.0909	22.5455	16.8182	31	27.8182	20.8182	17.9091	17.1818
Longmai97	2019	Heilongjiang	1	1	1	14.6364	16.2727	13.3636	25.8333	22.8333	23.2667	16.8333	16.1667	17.1667	2	3	2	11.4545	12.6364	14	25.05	26.6667	26.9333	18	18.3333	18.1667	2	2	*	12.6364	10.7727	*	21.5455	19	*	11.5455	13.9091	*	2	3	2	14.6364	14.1818	22.2727	22.8182	24.5455	24.5455	17.2727	17.2727
Longmai98	2019	Heilongjiang	3	2	2	17.1364	19.2727	18	23.2167	22.3333	23.75	16.3333	16	17.3333	3	3	3	14.6364	17.6364	16.9091	23.3	23.1667	24.05	17.5	17	17.6667	3	3	*	15.4545	13.9091	*	22.1818	26.0909	*	11.8182	17.4545	*	2	3	2	17.9091	13.9091	22	22.8182	23.1818	27.4545	17.8182	17.2727
Kechun120444	2012	Heilongjiang	3	3	3	22.0909	17.9091	17.9091	24.5833	23.8333	25.1833	16.8333	16.5	18	3	3	3	17	18.9091	18.3636	22.85	22	25.35	18	16.8333	18.6667	3	*	*	15.9091	*	*	21.8182	*	*	13.5455	*	*	3	3	3	18.2727	19.8182	23.2727	21.7273	24.2727	25	17	17.3636
Kechun120930	2014	Heilongjiang	3	3	3	18.0909	21.5455	16.6364	20.3833	27	21.2833	16.8333	17.5	17.5	3	3	3	15.6364	21.6364	17.2727	26.1333	27.3333	26.6	18.6667	19.8333	19.6667	3	3	*	16	17.5	*	24.2727	24.4545	*	14	16.5455	*	3	3	3	16.9091	15	14.2727	19.7273	26.6364	25.5455	17.2727	17.9091
Kechun140243	2014	Heilongjiang	3	3	3	22.5	19.9091	20.6364	23.75	24.1667	22.2667	16.6667	15.5	18.8333	3	3	3	18.8182	20.3636	19.6364	25.65	24.1667	27.4333	19	17.1667	19.6667	3	3	*	19.7273	*	*	25.3636	*	*	13.0909	*	*	3	2	3	19	19.9091	20.2727	23.8182	26.2727	23.8182	17.6364	18
Kechun140865	2014	Heilongjiang	1	2	2	13.0909	13.9091	13.0909	23.4667	23.8333	23.15	15.3333	15.3333	17	3	2	1	13.6364	15.1818	14.9091	26	23.6667	27.1167	17	15	17.5	1	2	*	10.5	*	*	22.9091	*	*	13.6364	*	*	1	2	3	12.8182	13.0909	22.9091	24.4545	22.5455	25.0909	15.5455	18
Kechun150397	2015	Heilongjiang	3	3	3	13.6364	13.0909	12.5455	22.8167	23.3333	25.1333	16.6667	15.6667	19	3	3	3	12	18.8182	14.8182	26.4833	30.1667	25.55	18.5	17.1667	17.8333	3	3	*	10.9091	10.9091	*	23.2727	24	*	14.5455	16.2727	*	3	3	3	13.3636	16.4545	22.9091	24.5455	29	25.0909	16.5455	18.2727
Kechun151065	2015	Heilongjiang	3	3	3	23.5	23.6364	22.3636	20.3333	21.5	21.6833	14.1667	14.1667	15.1667	3	3	3	23.6364	25	21.8182	24.2	21.1667	22.5167	16.6667	13.5	15.8333	3	3	*	20.3636	*	*	22.2727	*	*	13.6364	*	*	3	3	3	20.7273	20.6364	16.7273	21.3636	28.2727	24.5455	14.0909	18.3636
Kechun151186	2015	Heilongjiang	3	3	3	18.6818	17	16.5455	26.8333	25.3333	24.0833	18.6667	15.3333	17	3	3	3	17.4545	18.9091	19.5455	26.1	23.6667	24.8667	17.8333	17.1667	17.3333	3	3	*	18.1818	14.9091	*	23	24.0909	*	13.5455	16.4545	*	3	2	3	17.9091	16.7273	20	25	25.2727	25.7273	16.6364	18.3636
Kechun151350	2015	Heilongjiang	3	3	3	14.1818	16.6364	13.6364	27.9667	25.6667	24.9833	20.8333	18.1667	20.1667	3	3	3	12.5455	16.6364	15.7273	24.4	27.5	28.2333	20.1667	18.8333	20.3333	3	3	*	13.2727	11.0909	*	23.8636	24.0909	*	17.2727	18.1818	*	3	2	3	13.9091	20.4545	15.6364	24.0909	26.7273	22.1818	16.9091	19.2727
LongKen415	2014	Heilongjiang	3	3	3	22.9091	22.3636	22.6364	29.1	27.3333	25.4333	18.3333	15.6667	16	3	3	3	22.4545	24	21.5455	30.85	33.7	28.45	17.8333	17.3333	17.6667	3	3	*	19.7273	17.2727	*	27.3636	27.0909	*	15.0909	16.0909	*	3	*	3	18.1818	*	15.3636	26.5455	*	21.4545	16	*
E1, E2, E3, E4 and E5 indicated the Haerbin 2018; Haerbin 2019, Keshan 2018, Keshan 2019; FLL: Flag leaf length; FLW: Flag leaf width; UIL: Uppermost internode length; PM: plant morphology
[truncated: 3 more columns]

## Sheet: Table S2
Table S2 The accessions with extreme trait used for qRT-PCR in the 251 spring wheat accessions
Trait	Name	PM (BLUE)	UIL (BLUE)	FLL (BLUE)	FLW (BLUE)	Extreme
PM	Mailiduo	1	-	-	-	Low
	Gannan96	1.25	-	-	-	Low
	Longmai11	1.5	-	-	-	Low
	Xihong	1.75	-	-	-	Low
	Longmai92	3	-	-	-	High
	Longmai98	3	-	-	-	High
	Kechun150397	3	-	-	-	High
	Kechun151065	3	-	-	-	High
UIL	Kechun151350	-	12.7273	-	-	Low
	Ganmai12	-	13.7955	-	-	Low
	Ji-0014Jichun201	-	14.0227	-	-	Low
	Ji-0012Jichun126	-	14.0455	-	-	Low
	Kehan20	-	37.8182	-	-	High
	Kehan14	-	38.0682	-	-	High
	Kesui	-	41.0909	-	-	High
	KeFeng10	-	41.3636	-	-	High
FLL	Ji-0012Jichun129	-	-	18.5345	-	Low
	Longchun3	-	-	18.7693	-	Low
	Kechun4	-	-	18.9917	-	Low
	Kechun10	-	-	19.2947	-	Low
	Longmai97	-	-	28.0932	-	High
	Kenmai10	-	-	28.178	-	High
	Kehan14	-	-	28.2693	-	High
	Kehan20	-	-	28.6841	-	High
FLW	Kenhong23	-	-	-	7.44924	Low
	Kenhong13	-	-	-	8.72841	Low
	Beimai15	-	-	-	9.05265	Low
	Hechun2	-	-	-	9.47879	Low
	Kenmai10	-	-	-	16.447	High
	Kehan4	-	-	-	16.5492	High
	LongKen415	-	-	-	16.6932	High
	Kechun10	-	-	-	18.0455	High
FLL: Flag leaf length; FLW: Flag leaf width; UIL: Uppermost internode length; PM: plant morphology

## Sheet: Table S3
Table S3 The primer used for qRT-PCR for candidate genes in 251 spring wheat accessions
Candidate gene	Start (bp)	End (bp)	Sequence
TraesCS1A01G164400	296212311	296215426	Primer-L	ATGGCGACATGCCTAGATGA
			Primer-R	CATTGACGGCATGGGATGTT
TraesCS2B01G466600	662376739	662379204	Primer-L	CGGTTGCTTGGAAGATGAGG
			Primer-R	GCCGTTAGACACTGTTTCCC
TraesCS4A01G055000	46141864	46145610	Primer-L	AATTCGGCAACCTACCAAGC
			Primer-R	ATTACAGCGAGATGGGCGTA
TraesCS5A01G182500	382291561	382292892	Primer-L	GTCAGCGCTTGCTGTCAATA
			Primer-R	CTCGCAGACTAGGAGGTCAG
TraesCS5A01G406800	597793675	597796893	Primer-L	ACCATGTGGCAATACCCTGA
			Primer-R	GGGCCTCCTGGTATGAATGA
TraesCS1A01G362500	543067408	543069241	Primer-L	TCTCTTGGCAGGGTGATTCC
			Primer-R	GTCTCGGCATGAACCAGAAC
TraesCS2B01G123800	91304955	91305926	Primer-L	CTATCCGGTGGTGCAACAAG
			Primer-R	GAATAGTGTGCCCGTCAACC

## Sheet: Table S4
Table S4 The correlation coefficient for the morphological traits in 251 spring wheat accessions from the Northeast of China
	PM	UIL	FLL
UIL	0.0623
FLL	0.00261	0.116
FLW	-0.0140	-0.557***	0.0758
FLL: Flag leaf length; FLW: Flag leaf width; UIL: Uppermost internode length; PM: plant morphology

## Sheet: Table S5
Table S5 Marker-trait associations for agronomical traits in 251 spring wheat accessions from the Northeast of China
Trait	Environment	Marker	Chromosome	Position (Mb)	P-value	R2
FLL	E5	AX-108884610	1A	572.883	0.000198849	0.0724462
FLL	E5	AX-111681900	1A	577.314	0.00086369	0.0587206
FLL	E5	AX-110021994	1A	577.498	0.000168525	0.0748357
FLL	E4	AX-110021994	1A	577.498	0.000646413	0.062457
FLL	E4	AX-89724016	1A	577.658	2.64084e-05	0.0900192
FLL	E5	AX-89724016	1A	577.658	0.000192527	0.0724364
FLL	E1	AX-89724016	1A	577.658	0.000627135	0.0632764
FLL	E4	AX-108877841	2A	66.2951	5.48129e-05	0.0830629
FLL	E5	AX-108877841	2A	66.2951	0.000751899	0.0618606
FLL	E4	AX-109988477	2A	66.7487	0.000617247	0.0628315
FLL	E4	AX-108851673	2A	66.8284	1.68302e-05	0.0951077
FLL	E5	AX-108851673	2A	66.8284	0.000867469	0.0596891
FLL	E4	AX-110067600	2A	66.8483	0.000333079	0.0666258
FLL	E4	AX-108898880	2A	68.2431	0.000312612	0.067385
FLL	E4	AX-109456438	2A	554.583	0.000769536	0.0625649
FLL	E5	AX-109456438	2A	554.583	0.000825783	0.0603225
FLL	E4	AX-110370613	2A	558.537	0.000574547	0.0631358
FLL	E4	AX-109307983	2A	559.569	0.000414263	0.065964
FLL	E4	AX-109449647	2A	559.778	0.000223069	0.073034
FLL	E4	AX-108965435	2A	559.791	0.000161157	0.072941
FLL	E5	AX-108965435	2A	559.791	0.000931867	0.0582179
FLL	E5	AX-109103964	2A	560.242	0.000543052	0.066076
FLL	E3	AX-109817589	2B	652.663	0.000111614	0.0770437
FLL	E4	AX-111114954	2B	652.755	0.000791897	0.0602574
FLL	E2	AX-111469476	2B	654.997	0.000353085	0.0673098
FLL	E5	AX-111469476	2B	654.997	0.000921781	0.0600925
FLL	E5	AX-108951538	2B	655.516	0.000135234	0.0792464
FLL	E2	AX-108951538	2B	655.516	0.000192239	0.0735187
FLL	E5	AX-109348194	2B	655.618	0.000433406	0.0651932
FLL	E2	AX-109348194	2B	655.618	0.00046509	0.0644409
FLL	E2	AX-111688729	2B	655.787	0.000195644	0.0715082
FLL	E3	AX-109458886	2B	656	0.000620787	0.068149
FLL	E3	AX-111100108	3B	121.352	0.000640278	0.0611591
FLL	E2	AX-111100108	3B	121.352	0.000663116	0.0606821
FLL	E5	AX-109988625	3B	121.381	0.00027669	0.0703582
FLL	E5	AX-110016120	3B	121.586	0.000358145	0.0668391
FLL	E5	AX-111011153	3B	122.058	3.5075e-05	0.0878168
FLL	E4	AX-111011153	3B	122.058	0.000323856	0.0668223
FLL	E5	AX-110014525	3B	122.183	0.000487558	0.0644792
FLL	E4	AX-109521332	3B	123.445	0.000796327	0.0611088
FLL	E5	AX-109323893	3B	124.355	0.000337849	0.068792
FLL	E5	AX-108959853	3B	125.593	0.000728646	0.0622169
FLL	E5	AX-110985823	3B	125.62	0.000270264	0.0696028
FLL	E5	AX-108803764	3B	125.7	0.000980943	0.0581847
FLL	E5	AX-110730762	3B	125.873	9.19576e-05	0.0797544
FLL	E4	AX-110730762	3B	125.873	0.000232675	0.0713797
FLL	E5	AX-111458053	3B	126.663	0.000328213	0.069304
FLL	E5	AX-111497180	3B	126.694	0.000130351	0.0763436
FLL	E3	AX-111497180	3B	126.694	0.000375649	0.0663417
FLL	E5	AX-109338627	3B	126.845	3.33498e-05	0.0872516
FLL	E3	AX-109338627	3B	126.845	4.85979e-05	0.0833563
FLL	E4	AX-109338627	3B	126.845	0.000308103	0.0675666
FLL	E5	AX-108855009	3B	127.596	0.000165907	0.0749139
FLL	E3	AX-108855009	3B	127.596	0.00063097	0.0632462
FLL	E4	AX-108855009	3B	127.596	0.00075028	0.0603546
FLL	E5	AX-110490509	3B	127.683	2.79257e-05	0.0901486
FLL	E3	AX-110490509	3B	127.683	0.000139203	0.0756876
FLL	E4	AX-110490509	3B	127.683	0.000251124	0.070241
FLL	E2	AX-110490509	3B	127.683	0.000711257	0.061821
FLL	E3	AX-109416500	3B	127.756	0.000860389	0.0604066
FLL	E3	AX-109506024	3B	127.815	0.000772583	0.0630792
FLL	E5	AX-110401384	3B	127.853	0.000360235	0.0678935
FLL	E3	AX-110401384	3B	127.853	0.000489651	0.0633387
FLL	E3	AX-109395116	3B	128.705	0.000455217	0.0664474
FLL	E5	AX-110006460	3B	128.746	0.000192051	0.0736031
FLL	E3	AX-110006460	3B	128.746	0.000513606	0.0640233
FLL	E5	AX-111230957	3B	129.2	8.47334e-05	0.0801962
FLL	E3	AX-111230957	3B	129.2	0.000269939	0.0692584
FLL	E5	AX-108965410	3B	129.36	0.000116368	0.0762272
FLL	E3	AX-108965410	3B	129.36	0.000251752	0.0699307
FLL	E4	AX-108965410	3B	129.36	0.0007687	0.0596484
FLL	E5	AX-109840450	3B	129.4	1.76492e-05	0.0932863
FLL	E3	AX-109840450	3B	129.4	0.000120692	0.0757049
FLL	E5	AX-110007345	3B	129.442	2.48248e-05	0.0908713
FLL	E3	AX-110007345	3B	129.442	0.000155845	0.0735
FLL	E4	AX-110007345	3B	129.442	0.000878977	0.0610287
FLL	E5	AX-110563639	3B	129.53	0.000332696	0.0684348
FLL	E5	AX-109499161	3B	129.634	0.000390187	0.0670912
FLL	E4	AX-109499161	3B	129.634	0.000721856	0.0606488
FLL	E3	AX-109499161	3B	129.634	0.000807463	0.0608598
FLL	E3	AX-94972165	3D	82.7559	0.000332507	0.0672391
FLL	E3	AX-94382197	3D	82.7916	0.000766868	0.0594757
FLL	E5	AX-110387620	3D	82.7946	0.000784865	0.0606016
FLL	E5	AX-95659378	3D	82.7967	0.00086902	0.0596323
FLL	E3	AX-109570371	3D	84.9012	0.000388678	0.0663805
FLL	E4	AX-112288331	3D	86.3393	0.00012285	0.0778636
FLL	E5	AX-112288331	3D	86.3393	0.000457476	0.0686767
FLL	E3	AX-111107168	3D	86.9358	0.000495776	0.0632284
FLL	E5	AX-94955141	3D	94.4957	0.000152903	0.073735
FLL	E2	AX-94955141	3D	94.4957	0.000243843	0.0692773
FLL	E3	AX-108922893	5D	551.244	0.000142199	0.0743754
FLL	E5	AX-111327755	5D	552.394	0.000873411	0.0587753
FLL	E5	AX-109998328	5D	552.425	0.000208584	0.0727982
FLL	E5	AX-112286569	5D	556.23	9.25293e-05	0.0780192
FLL	E4	AX-112286569	5D	556.23	0.000974677	0.0573959
FLL	E5	AX-94523305	5D	556.234	0.000140361	0.075787
FLL	E3	AX-94523305	5D	556.234	0.000986123	0.0590279
FLL	E2	AX-110936298	6A	5.10161	0.000800484	0.0758401
FLL	E4	AX-110513221	6A	7.39327	0.000132479	0.0745327
FLL	E5	AX-110513221	6A	7.39327	0.000277628	0.0684756
FLL	E4	AX-109299422	6A	7.41104	0.000155735	0.0731335
FLL	E5	AX-109299422	6A	7.41104	0.000210728	0.0708623
FLL	E4	AX-110917317	6A	7.59277	0.000132479	0.0745327
FLL	E5	AX-110917317	6A	7.59277	0.000277628	0.0684756
FLL	E5	AX-110961419	6A	10.5963	0.000465683	0.0648186
FLL	E3	AX-110961419	6A	10.5963	0.000484677	0.0649872
FLL	E5	AX-109303960	6A	11.5545	0.000325448	0.0676149
FLL	E3	AX-109303960	6A	11.5545	0.000486679	0.063633
FLL	E3	AX-110394252	6A	12.3866	0.000920775	0.0581469
FLL	E3	AX-110667915	6A	12.4581	0.000835413	0.058745
FLL	E3	AX-110993553	6A	12.9479	5.3867e-05	0.082753
FLL	E5	AX-110993553	6A	12.9479	0.000900666	0.0587936
FLL	E3	AX-108981466	6A	12.9578	0.000125323	0.07601
FLL	E5	AX-108981466	6A	12.9578	0.000437469	0.0653357
FLL	E5	AX-111745203	6A	13.0711	0.000136426	0.0754314
FLL	E3	AX-111745203	6A	13.0711	0.000287411	0.0691618
FLL	E5	AX-109887310	6A	17.5374	0.000830676	0.0594124
FLL	E5	AX-111000953	6A	17.5452	0.000355533	0.0667298
FLL	E3	AX-111000953	6A	17.5452	0.000634394	0.0615188
FLL	E3	AX-109942479	6A	17.9247	0.000456399	0.063968
FLL	E5	AX-109942479	6A	17.9247	0.000481773	0.0637286
FLL	E2	AX-109021664	7D	5.37751	0.000808845	0.0591821
FLL	E5	AX-111447481	7D	5.91822	0.000419258	0.0651544
FLL	E5	AX-110970115	7D	7.45284	0.000384781	0.0663644
FLL	E5	AX-109420634	7D	7.49022	0.000709172	0.0621405
FLL	E5	AX-108908338	7D	8.27932	0.000839173	0.0593138
FLL	E4	AX-109835872	7D	8.80717	0.00098469	0.0573772
FLL	E4	AX-110748563	7D	8.81673	0.0005238	0.0639999
FLL	E5	AX-110748563	7D	8.81673	0.000645005	0.0621005
FLL	E4	AX-111414066	7D	8.85587	0.000622249	0.0616846
FLL	E4	AX-89611863	7D	8.87537	0.000230996	0.0700216
FLL	E5	AX-89611863	7D	8.87537	0.000422804	0.0654461
FLL	E4	AX-109870077	7D	8.88158	0.000305373	0.0676257
FLL	E4	AX-111981305	7D	8.90067	0.000360086	0.0660422
FLL	E4	AX-110965928	7D	8.91113	0.000788713	0.0601678
FLL	E4	AX-108732213	7D	9.38999	0.000545476	0.0624868
FLL	E5	AX-108732213	7D	9.38999	0.000826864	0.0593194
FLL	E5	AX-108730550	7D	9.39976	0.000798156	0.0596481
FLL	E4	AX-108730550	7D	9.39976	0.000799552	0.0592879
FLL	E4	AX-110390054	7D	10.0544	0.000922139	0.0586068
FLL	E4	AX-108746549	7D	10.0583	0.000695457	0.0603907
FLL	E4	AX-111011867	7D	10.0653	0.000560008	0.0622015
FLL	E4	AX-111050143	7D	10.0675	0.000499615	0.0633563
FLL	E4	AX-108885158	7D	10.5121	0.000840703	0.0591537
FLW	E1	AX-110446721	1A	296.915	0.0007577	0.0589077
FLW	E5	AX-110024979	1A	297.062	0.000844403	0.058153
FLW	E5	AX-109302583	1A	297.731	0.000736806	0.0595451
FLW	E1	AX-111187227	1A	297.745	0.000325439	0.0664843
FLW	E5	AX-111187227	1A	297.745	0.00077701	0.0588091
FLW	E3	AX-110471753	1A	555.951	0.000119722	0.0748338
FLW	E3	AX-111674466	1A	557.461	0.000563414	0.0610817
FLW	E3	AX-108791814	1A	558.292	0.000261702	0.067832
FLW	E3	AX-111575702	1A	558.473	0.000266899	0.0676872
FLW	E3	AX-109840927	1A	564.392	0.000673401	0.0597012
FLW	E3	AX-89727488	1A	564.573	0.000921533	0.0576832
FLW	E3	AX-110372856	1A	565.351	0.000930584	0.06133
FLW	E3	AX-108814458	1A	567.367	0.000161783	0.073544
FLW	E5	AX-108814458	1A	567.367	0.000896999	0.058204
FLW	E3	AX-111743332	1A	580.496	0.000744689	0.0595232
FLW	E2	AX-110521757	1A	586.265	0.000103751	0.0699604
FLW	E2	AX-108795974	1A	586.269	2.17529e-05	0.0790286
FLW	E5	AX-108795974	1A	586.269	0.000376866	0.0651622
FLW	E2	AX-109360506	1A	586.279	1.76518e-05	0.0811601
FLW	E5	AX-109360506	1A	586.279	0.000385286	0.0660741
FLW	E2	AX-111458485	1A	586.312	0.00037842	0.0591923
FLW	E2	AX-111536580	1A	586.72	0.000702394	0.0534962
FLW	E2	AX-109984811	1A	587.356	7.61091e-05	0.0700471
FLW	E5	AX-109984811	1A	587.356	0.000993919	0.0576723
FLW	E4	AX-110950823	5A	290.075	0.000843861	0.0612659
FLW	E4	AX-110200309	5A	292.12	0.000895851	0.0606426
FLW	E4	AX-110906920	5A	293.5	0.000530768	0.0632334
FLW	E4	AX-108926681	5A	294.269	0.000928463	0.0594026
FLW	E4	AX-109320585	5A	299.505	0.000167752	0.0757945
FLW	E1	AX-109320585	5A	299.505	0.000536817	0.063398
FLW	E5	AX-109320585	5A	299.505	0.00079495	0.0611057
FLW	E3	AX-108762108	5A	595.373	0.000113565	0.0768619
FLW	E3	AX-108985538	5A	595.553	0.000232592	0.0713834
FLW	E3	AX-109892546	5A	595.765	0.000136868	0.074125
FLW	E3	AX-109651525	5A	595.785	0.000423328	0.0635369
FLW	E3	AX-111025842	5A	596.034	0.000433089	0.0679482
FLW	E3	AX-109315829	5A	596.386	0.000247535	0.0681239
FLW	E3	AX-110603936	5A	596.567	0.000495612	0.0627992
FLW	E3	AX-110432795	5A	596.664	0.000258637	0.0682159
FLW	E3	AX-111470543	5A	597.66	0.000530765	0.0618749
FLW	E2	AX-109975962	5B	615.738	0.000334829	0.0588601
FLW	E2	AX-110730178	5B	615.75	0.000640211	0.0531095
FLW	E2	AX-110469703	5B	615.896	0.000788809	0.0515488
FLW	E2	AX-111562401	5B	615.912	0.000435833	0.0571822
FLW	E2	AX-110556679	5B	615.943	0.000788809	0.0515488
FLW	E2	AX-111130924	5B	616.028	0.000152328	0.0651583
FLW	E2	AX-110396713	5B	616.215	0.0005275	0.0545523
FLW	E2	AX-108911433	5B	616.441	0.000937939	0.0508815
FLW	E2	AX-109967541	5B	616.548	0.000378643	0.0571356
FLW	E2	AX-110090125	5B	616.643	5.22069e-05	0.0727701
FLW	E1	AX-111092147	5B	617.877	8.96601e-05	0.107083
FLW	E2	AX-111092147	5B	617.877	0.000123033	0.0917871
FLW	E5	AX-111092147	5B	617.877	0.000697033	0.0881694
FLW	E1	AX-110036274	5D	562.005	0.000843447	0.0588637
FLW	E1	AX-110833965	5D	562.006	0.00092273	0.0570534
FLW	E1	AX-110493787	5D	562.084	0.000327036	0.0673861
FLW	E1	AX-111356182	5D	562.279	1.82949e-05	0.093079
FLW	E1	AX-111119791	5D	562.641	0.000307218	0.0665771
FLW	E1	AX-109539075	5D	562.719	0.00018923	0.0714456
FLW	E3	AX-110530276	7A	18.7521	2.8269e-05	0.0863687
FLW	E3	AX-110376601	7A	19.867	1.42282e-09	0.177765
FLW	E3	AX-109347413	7A	20.1703	1.35719e-07	0.138512
FLW	E1	AX-109920906	7A	25.9465	0.000952945	0.0583003
UIL	E3	AX-110443918	2B	409.884	0.000738067	0.0578974
UIL	E3	AX-111682299	2B	419.659	0.000912835	0.0559851
UIL	E3	AX-111591681	2B	420.432	0.000509491	0.0614223
UIL	E3	AX-109445394	2B	420.546	0.000364675	0.0645946
UIL	E3	AX-111562468	2B	420.923	0.000837007	0.0566657
UIL	E3	AX-110594487	2B	421.074	0.000988497	0.0554758
UIL	E3	AX-110438573	2B	421.093	0.000150571	0.0713904
UIL	E3	AX-109921058	2B	421.261	0.000318116	0.0648013
UIL	E3	AX-109403291	2B	421.423	0.000474935	0.0616218
UIL	E3	AX-111056394	2B	421.439	0.000784929	0.0581934
UIL	E3	AX-110478128	2B	421.862	0.000537368	0.060894
UIL	E3	AX-110002376	2B	421.924	0.000751253	0.0594014
UIL	E3	AX-111518284	2B	422.501	0.000828635	0.057182
UIL	E3	AX-110525277	2B	422.505	4.6417e-05	0.080996
UIL	E3	AX-108834670	2B	422.513	0.000553905	0.0602678
UIL	E3	AX-111653991	2B	422.991	0.000861127	0.0564526
UIL	E3	AX-111094608	2B	423.099	0.000638156	0.0590981
UIL	E3	AX-111140614	2B	423.236	0.000887171	0.056282
UIL	E3	AX-110023509	2B	423.704	0.000973868	0.0556328
UIL	E3	AX-110390653	2B	424.341	0.000741018	0.0610605
UIL	E3	AX-108783200	2B	424.784	0.000790776	0.0575143
UIL	E3	AX-109048108	2B	424.916	0.000303713	0.0666271
UIL	E3	AX-109451617	2B	425.726	0.000343342	0.0673035
UIL	E3	AX-111026848	2B	426.28	0.000605125	0.0596241
UIL	E3	AX-109514162	2B	426.292	0.000103376	0.0752143
UIL	E3	AX-110557100	2B	426.301	0.000698794	0.0600261
UIL	E3	AX-111503986	2B	426.597	0.000865977	0.0565097
UIL	E3	AX-108859935	2B	426.986	0.000256415	0.0672832
UIL	E3	AX-111650053	2B	427.103	0.000373597	0.0652272
UIL	E3	AX-109653980	2B	427.762	0.000504642	0.0611715
UIL	E3	AX-109888683	2B	427.93	0.000323258	0.064591
UIL	E3	AX-109928587	2B	428.299	0.000393018	0.0640546
UIL	E3	AX-109344537	2B	428.592	0.000668728	0.058731
UIL	E3	AX-110411480	2B	428.797	0.00071867	0.0579943
UIL	E3	AX-109495813	2B	429.887	0.000140127	0.0716826
UIL	E3	AX-111735530	2B	430.242	0.000463897	0.0635352
UIL	E3	AX-110400548	2B	430.744	0.000150101	0.0713237
UIL	E3	AX-111666936	2B	431.343	8.67785e-05	0.0756802
UIL	E3	AX-109992485	2B	431.882	0.000241598	0.0676237
UIL	E3	AX-111604961	2B	432.009	0.000480981	0.0619132
UIL	E3	AX-111177658	2B	432.145	0.000456851	0.0626045
UIL	E3	AX-110389432	2B	432.629	0.000199983	0.0687431
UIL	E3	AX-109897074	2B	432.897	0.000144145	0.0720052
UIL	E3	AX-111089695	2B	433.112	0.000703564	0.058816
UIL	E3	AX-111760323	2B	433.803	0.000973214	0.0554604
UIL	E3	AX-111043882	2B	433.875	0.000986735	0.0553473
UIL	E3	AX-109904652	2B	434.829	0.000462664	0.0616241
UIL	E3	AX-108947082	2B	434.945	0.000179309	0.0707627
UIL	E3	AX-108860388	2B	435.513	0.000252972	0.0669439
UIL	E3	AX-109485345	2B	435.686	0.000778586	0.0572981
UIL	E3	AX-109476790	2B	435.748	0.000474457	0.06135
UIL	E3	AX-111604507	2B	436.109	0.000380481	0.0653183
UIL	E3	AX-110016162	2B	436.563	0.000910767	0.0567295
UIL	E3	AX-109473987	2B	436.936	0.000897158	0.0590551
UIL	E2	AX-110481288	2B	439.199	1.84676e-05	0.0822254
UIL	E5	AX-110481288	2B	439.199	3.06378e-05	0.0799002
UIL	E3	AX-110481288	2B	439.199	0.000338137	0.0651113
UIL	E4	AX-110481288	2B	439.199	0.000375302	0.0561977
UIL	E1	AX-110481288	2B	439.199	0.000905602	0.0514581
UIL	E2	AX-108913586	2B	439.506	5.40965e-05	0.0729524
UIL	E5	AX-108913586	2B	439.506	0.000241172	0.0619761
UIL	E3	AX-108840175	5A	383.389	0.000522165	0.0610769
UIL	E3	AX-110966276	5A	383.88	4.56719e-05	0.0833994
UIL	E3	AX-111110100	5A	384.004	0.000832277	0.0606978
UIL	E3	AX-109004929	5A	384.217	0.000343367	0.0641577
UIL	E3	AX-111034691	5A	384.341	0.000551203	0.0605142
UIL	E3	AX-110362687	5A	384.346	0.0002044	0.069066
UIL	E3	AX-109604153	5A	384.461	0.000585516	0.0599303
UIL	E3	AX-110149479	5A	384.956	0.00093271	0.0562636
UIL	E3	AX-108775064	6A	606.6	0.000945256	0.0588848
UIL	E1	AX-109478902	6A	611.673	0.000512459	0.0534462
UIL	E2	AX-109478902	6A	611.673	0.000755421	0.052501
UIL	E5	AX-109478902	6A	611.673	0.000951912	0.0514954
UIL	E4	AX-111295528	6D	388.226	0.000849692	0.0487633
UIL	E4	AX-111347442	6D	389.517	0.000754684	0.0498236
UIL	E3	AX-111347442	6D	389.517	0.000777086	0.0573015
UIL	E3	AX-111915048	6D	389.649	0.000562384	0.0600506
UIL	E3	AX-109202589	6D	392.029	0.000842749	0.0570384
UIL	E3	AX-110565245	6D	395.716	0.000509222	0.0611584
UIL	E3	AX-108983270	6D	399.016	0.000246365	0.067755
UIL	E4	AX-109509128	6D	402.608	0.000259278	0.0572008
UIL	E5	AX-109509128	6D	402.608	0.00051359	0.0560983
UIL	E3	AX-110612307	6D	402.873	0.000920944	0.0559514
UIL	E3	AX-108849732	6D	403.653	0.000635757	0.0589323
UIL	E4	AX-108849732	6D	403.653	0.000904709	0.0482207
UIL	E3	AX-111605175	6D	403.902	0.000776714	0.0574634
UIL	E3	AX-110594437	6D	403.969	0.000305315	0.0654896
UIL	E4	AX-110594437	6D	403.969	0.000500038	0.0533923
UIL	E5	AX-110594437	6D	403.969	0.000705212	0.0545554
UIL	E3	AX-110918280	6D	404.594	0.000354434	0.0641633
UIL	E4	AX-111086760	6D	404.634	0.000748188	0.0496163
UIL	E4	AX-110831860	6D	405.487	0.000698161	0.0501478
UIL	E3	AX-110831860	6D	405.487	0.000890843	0.0563308
UIL	E4	AX-109333758	6D	407.177	0.000391961	0.0548613
UIL	E3	AX-109333758	6D	407.177	0.0006353	0.0595131
UIL	E4	AX-109911446	6D	407.334	6.33485e-05	0.0676477
UIL	E5	AX-109911446	6D	407.334	0.000547329	0.0558399
UIL	E3	AX-109911446	6D	407.334	0.000587021	0.0598437
UIL	E4	AX-89314506	6D	407.474	0.000454189	0.0536862
UIL	E3	AX-89314506	6D	407.474	0.000593339	0.0597539
UIL	E3	AX-111667972	7A	496.267	0.000517956	0.0643674
UIL	E3	AX-108885458	7A	496.421	0.000825008	0.0587666
UIL	E3	AX-110493346	7A	510.325	0.000278315	0.0679307
UIL	E1	AX-110452539	7A	512.894	0.000101316	0.0658588
UIL	E5	AX-110452539	7A	512.894	0.000119417	0.0676876
UIL	E2	AX-110452539	7A	512.894	0.000443772	0.0569354
UIL	E4	AX-110452539	7A	512.894	0.000814334	0.0495287
UIL	E1	AX-111285743	7B	701.117	6.46982e-06	0.0876119
UIL	E5	AX-111285743	7B	701.117	5.64468e-05	0.0741143
UIL	E4	AX-111285743	7B	701.117	6.24125e-05	0.0698955
UIL	E2	AX-111285743	7B	701.117	0.000134871	0.0662637
UIL	E2	AX-109848092	7D	8.33514	0.00030591	0.0600728
UIL	E4	AX-109848092	7D	8.33514	0.000523385	0.0526798
UIL	E5	AX-109848092	7D	8.33514	0.000629393	0.0550758
UIL	E1	AX-109848092	7D	8.33514	0.000964663	0.0492308
PM	E3	AX-110938146	2B	91.0255	0.000708115	0.0663184
PM	E3	AX-110472120	2B	91.0405	0.000102511	0.0774464
PM	E3	AX-94441179	2B	91.0664	0.000199502	0.0718525
PM	E3	AX-110061589	2B	91.2046	0.00018834	0.0728832
PM	E3	AX-109891278	2B	92.3582	0.000799178	0.0598254
PM	E3	AX-109321256	2B	92.5505	0.000385278	0.0671146
PM	E3	AX-111014027	2B	92.5907	0.000704928	0.0606778
PM	E3	AX-110053306	2B	92.6152	0.000390646	0.0657751
PM	E4	AX-111761871	2B	663.107	0.000472297	0.064096
PM	E3	AX-108822197	2B	663.642	0.000923569	0.0590892
PM	E4	AX-108822197	2B	663.642	0.000637997	0.0615928
PM	E4	AX-110372053	2B	663.681	0.000389411	0.0661107
PM	E4	AX-109329349	2B	663.893	0.000619633	0.0615975
PM	E4	AX-109015706	2B	664.223	0.000815322	0.0606829
PM	E1	AX-108838201	3D	602.837	0.000399793	0.0672586
PM	E1	AX-110458739	3D	604.353	0.000361929	0.0668446
PM	E1	AX-109306356	3D	604.357	0.000407909	0.0653626
PM	E4	AX-109306356	3D	604.357	0.000831697	0.0591071
PM	E1	AX-110923271	3D	604.359	0.000305607	0.0688285
PM	E1	AX-109883264	3D	604.362	0.000261605	0.0694817
PM	E1	AX-111068370	3D	606.079	0.00071659	0.0609408
PM	E1	AX-110788038	3D	606.718	5.1082e-05	0.0837881
PM	E3	AX-109626990	4A	41.4462	2.13496e-06	0.111755
PM	E3	AX-111223320	4A	41.5423	4.39284e-06	0.107548
PM	E4	AX-111223320	4A	41.5423	0.000908226	0.0597838
PM	E3	AX-110132746	4A	41.7382	2.13496e-06	0.111755
PM	E3	AX-108889870	4A	41.851	1.81733e-06	0.113355
PM	E5	AX-108889870	4A	41.851	0.000937213	0.0582375
PM	E3	AX-111114543	4A	41.9325	3.56332e-06	0.109387
PM	E3	AX-108772504	4A	41.9558	2.70283e-06	0.124714
PM	E3	AX-111500116	4A	41.9599	3.89407e-05	0.0863126
PM	E1	AX-108765799	4A	42.0406	0.000643423	0.0614601
PM	E3	AX-108765799	4A	42.0406	8.69346e-05	0.0788856
PM	E4	AX-108765799	4A	42.0406	0.000934054	0.0584799
PM	E5	AX-108765799	4A	42.0406	0.000932165	0.0583503
PM	E1	AX-111050348	4A	43.1689	0.000356418	0.0532361
PM	E3	AX-111050348	4A	43.1689	3.98135e-06	0.0904357
PM	E5	AX-111050348	4A	43.1689	0.000369584	0.0531331
PM	E3	AX-111478527	4A	43.6674	1.10139e-05	0.0971649
PM	E3	AX-111241476	4A	45.481	5.6618e-05	0.0825243
PM	E3	AX-109286564	4A	45.5591	2.45201e-05	0.0906503
PM	E3	AX-110498728	4A	45.6002	0.000276614	0.0686825
PM	E3	AX-109442556	4A	45.6687	0.000667866	0.0620489
PM	E3	AX-109404656	4A	46.0429	7.7913e-05	0.0812529
PM	E3	AX-110055842	4A	46.0585	0.000249313	0.0701365
PM	E3	AX-110006427	4A	46.1408	1.83211e-05	0.0926931
PM	E3	AX-108746349	4A	46.2213	0.000357138	0.0673611
PM	E2	AX-108910180	5A	688.938	1.52293e-06	0.0986286
PM	E4	AX-108910180	5A	688.938	3.63155e-05	0.0715768
PM	E5	AX-108910180	5A	688.938	4.38991e-05	0.0702385
PM	E1	AX-109887203	5B	696.714	2.88668e-05	0.0888086
PM	E3	AX-109936345	5B	696.958	0.000507283	0.0648083
PM	E5	AX-109936345	5B	696.958	5.53515e-05	0.0845411
PM	E3	AX-108772938	5B	696.986	0.000288183	0.0686766
PM	E5	AX-108772938	5B	696.986	0.000227183	0.0706821
PM	E3	AX-111577272	6A	23.7522	1.75198e-05	0.0928765
PM	E5	AX-111577272	6A	23.7522	9.81907e-05	0.0777598
PM	E3	AX-110716675	6A	23.8867	2.13643e-05	0.0911942
PM	E5	AX-110716675	6A	23.8867	8.26144e-05	0.0797041
PM	E3	AX-109013896	6A	23.8991	7.54188e-06	0.102456
PM	E5	AX-109013896	6A	23.8991	0.000261557	0.0692999
PM	E3	AX-110973864	6A	24.2047	3.01215e-05	0.0890416
PM	E5	AX-110973864	6A	24.2047	9.47204e-05	0.078624
PM	E3	AX-109955515	6A	24.4063	3.78509e-05	0.0866028
PM	E5	AX-109955515	6A	24.4063	0.000182365	0.072621
FLL: Flag leaf length; FLW: Flag leaf width; UIL: Uppermost internode length; PM: plant morphology. The E1, E2, E3, E4 and E5 indicated the Haerbin 2018; Haerbin 2019, Keshan 2018, Keshan 2019 and the best linear unbiased prediction (BLUP).
